# Supplementary material for: Long noncoding RNA NEAT1, regulated by LIN28B, promotes cell proliferation and migration through sponging miR-506 in high-grade serous ovarian cancer
Source: Cell Death Dis. 2018 Aug 28;9(9):861. doi: 10.1038/s41419-018-0908-z (PMC6113267; doi:10.1038/s41419-018-0908-z)
Supplement: Supplementary file 2 — Supplementary Table1 [file 41419_2018_908_MOESM2_ESM.xlsx]

## Sheet: HepG2_LIN28B_eCLIP_Rep1
chr11	65190863	65190920	ENSG00000245532.3_8_99	409	+	-1	-1	1.01085e-41	65190891
chr11	65191296	65191395	ENSG00000245532.3_13_121	362	+	-1	-1	5.98314e-37	65191371
chr11	65194510	65194640	ENSG00000245532.3_27_126	287	+	-1	-1	1.92458e-29	65194571
chr11	65196666	65196742	ENSG00000245532.3_38_94	284	+	-1	-1	3.29122e-29	65196698
chr11	65206863	65206898	ENSG00000245532.3_67_58	274	+	-1	-1	3.92501e-28	65206879
chr11	65191494	65191544	ENSG00000245532.3_15_74	266	+	-1	-1	2.49449e-27	65191516
chr11	65211025	65211096	ENSG00000245532.3_81_84	242	+	-1	-1	5.24146e-25	65211060
chr11	65190971	65191011	ENSG00000245532.3_10_60	217	+	-1	-1	1.81166e-22	65190994
chr11	65200563	65200604	ENSG00000245532.3_48_43	213	+	-1	-1	4.91521e-22	65200582
chr11	65195507	65195581	ENSG00000245532.3_33_80	209	+	-1	-1	1.20158e-21	65195547
chr11	65190920	65190971	ENSG00000245532.3_9_63	190	+	-1	-1	9.32735e-20	65190954
chr11	65190393	65190464	ENSG00000245532.3_1_73	180	+	-1	-1	9.83742e-19	65190434
chr11	65193502	65193552	ENSG00000245532.3_22_58	164	+	-1	-1	3.93241e-17	65193524
chr11	65190464	65190505	ENSG00000245532.3_2_51	154	+	-1	-1	3.2635e-16	65190488
chr11	65206919	65206982	ENSG00000245532.3_68_55	152	+	-1	-1	5.64389e-16	65206944
chr11	65211838	65211903	ENSG00000245532.3_86_64	149	+	-1	-1	1.00506e-15	65211857
chr11	65194775	65194830	ENSG00000245532.3_28_58	147	+	-1	-1	1.72477e-15	65194795
chr11	65194993	65195024	ENSG00000245532.3_31_43	144	+	-1	-1	3.7011e-15	65195007
chr11	65205538	65205593	ENSG00000245532.3_62_47	143	+	-1	-1	4.87249e-15	65205570
chr11	65201636	65201686	ENSG00000245532.3_49_44	142	+	-1	-1	6.27876e-15	65201660
chr11	65205456	65205500	ENSG00000245532.3_61_41	141	+	-1	-1	7.93764e-15	65205479
chr11	65194184	65194220	ENSG00000245532.3_26_45	137	+	-1	-1	1.94482e-14	65194203
chr11	65195767	65195807	ENSG00000245532.3_34_47	134	+	-1	-1	3.44844e-14	65195787
chr11	65191026	65191063	ENSG00000245532.3_11_45	133	+	-1	-1	4.52306e-14	65191040
chr11	65207787	65207831	ENSG00000245532.3_71_44	133	+	-1	-1	4.09581e-14	65207814
chr11	65197752	65197793	ENSG00000245532.3_42_45	132	+	-1	-1	5.45548e-14	65197772
chr11	65197305	65197362	ENSG00000245532.3_39_56	131	+	-1	-1	7.77856e-14	65197328
chr11	65202967	65203059	ENSG00000245532.3_55_73	129	+	-1	-1	1.15986e-13	65203028
chr11	65195972	65196018	ENSG00000245532.3_36_49	126	+	-1	-1	2.36154e-13	65195992
chr11	65208403	65208445	ENSG00000245532.3_73_37	121	+	-1	-1	7.75199e-13	65208421
chr11	65194830	65194876	ENSG00000245532.3_29_48	120	+	-1	-1	8.23735e-13	65194856
chr11	65191989	65192020	ENSG00000245532.3_17_39	119	+	-1	-1	1.16656e-12	65192003
chr11	65203181	65203256	ENSG00000245532.3_57_63	119	+	-1	-1	1.10063e-12	65203205
chr11	65190294	65190330	ENSG00000245532.3_0_41	113	+	-1	-1	4.35817e-12	65190309
chr11	65190621	65190657	ENSG00000245532.3_4_41	113	+	-1	-1	4.35817e-12	65190638
chr11	65199729	65199734	ENSG00000245532.3_46_16	110	+	-1	-1	8.10665e-12	65199731
chr11	65192808	65192834	ENSG00000245532.3_20_34	107	+	-1	-1	1.74309e-11	65192819
chr11	65195839	65195870	ENSG00000245532.3_35_37	107	+	-1	-1	1.79439e-11	65195855
chr11	65212059	65212115	ENSG00000245532.3_87_50	103	+	-1	-1	4.12453e-11	65212096
chr11	65193813	65193859	ENSG00000245532.3_25_44	100	+	-1	-1	9.96072e-11	65193836
chr11	65207242	65207281	ENSG00000245532.3_69_35	100	+	-1	-1	9.65057e-11	65207260
chr11	65210954	65210998	ENSG00000245532.3_80_43	100	+	-1	-1	9.21386e-11	65210980
chr11	65211803	65211838	ENSG00000245532.3_85_38	100	+	-1	-1	9.86352e-11	65211820
chr11	65192355	65192380	ENSG00000245532.3_19_32	99	+	-1	-1	1.21636e-10	65192367
chr11	65202198	65202242	ENSG00000245532.3_52_40	97	+	-1	-1	1.79307e-10	65202217
chr11	65205691	65205729	ENSG00000245532.3_63_33	97	+	-1	-1	1.6068e-10	65205708
chr11	65209347	65209379	ENSG00000245532.3_76_29	97	+	-1	-1	1.64067e-10	65209358
chr11	65193015	65193032	ENSG00000245532.3_21_26	93	+	-1	-1	4.98025e-10	65193022
chr11	65190773	65190792	ENSG00000245532.3_6_27	91	+	-1	-1	7.56778e-10	65190782
chr11	65190539	65190570	ENSG00000245532.3_3_34	90	+	-1	-1	8.92794e-10	65190553
chr11	65210008	65210034	ENSG00000245532.3_78_28	90	+	-1	-1	9.72206e-10	65210017
chr11	65210760	65210795	ENSG00000245532.3_79_36	89	+	-1	-1	1.16842e-09	65210778
chr11	65190695	65190729	ENSG00000245532.3_5_35	86	+	-1	-1	2.02393e-09	65190712
chr11	65199004	65199021	ENSG00000245532.3_45_18	85	+	-1	-1	3.10234e-09	65199013
chr11	65191230	65191254	ENSG00000245532.3_12_29	84	+	-1	-1	3.19542e-09	65191242
chr11	65200316	65200323	ENSG00000245532.3_47_14	84	+	-1	-1	3.38096e-09	65200319
chr11	65212353	65212435	ENSG00000245532.3_90_58	84	+	-1	-1	3.58194e-09	65212399
chr11	65194910	65194931	ENSG00000245532.3_30_27	83	+	-1	-1	4.31416e-09	65194920
chr11	65191446	65191461	ENSG00000245532.3_14_23	81	+	-1	-1	6.41771e-09	65191453
chr11	65201729	65201752	ENSG00000245532.3_50_23	81	+	-1	-1	6.78328e-09	65201739
chr11	65208213	65208244	ENSG00000245532.3_72_26	81	+	-1	-1	6.91785e-09	65208229
chr11	65212900	65212958	ENSG00000245532.3_91_46	81	+	-1	-1	7.61379e-09	65212912
chr11	65192160	65192171	ENSG00000245532.3_18_20	79	+	-1	-1	1.10518e-08	65192165
chr11	65190825	65190851	ENSG00000245532.3_7_29	78	+	-1	-1	1.41422e-08	65190838
chr11	65193552	65193590	ENSG00000245532.3_23_35	76	+	-1	-1	2.36457e-08	65193572
chr11	65203113	65203155	ENSG00000245532.3_56_37	76	+	-1	-1	2.4605e-08	65203133
chr11	65211168	65211202	ENSG00000245532.3_82_33	76	+	-1	-1	2.15275e-08	65211185
chr11	65208818	65208848	ENSG00000245532.3_74_24	75	+	-1	-1	3.09304e-08	65208830
chr11	65209967	65209972	ENSG00000245532.3_77_14	75	+	-1	-1	3.07948e-08	65209969
chr11	65211623	65211678	ENSG00000245532.3_84_43	74	+	-1	-1	3.54033e-08	65211650
chr11	65204089	65204104	ENSG00000245532.3_60_20	73	+	-1	-1	4.7323e-08	65204096
chr11	65212291	65212353	ENSG00000245532.3_89_46	73	+	-1	-1	4.64704e-08	65212317
chr11	65197441	65197497	ENSG00000245532.3_40_43	72	+	-1	-1	5.59251e-08	65197474
chr11	65191571	65191589	ENSG00000245532.3_16_23	70	+	-1	-1	8.82206e-08	65191579
chr11	65193770	65193801	ENSG00000245532.3_24_30	69	+	-1	-1	1.10737e-07	65193786
chr11	65211303	65211318	ENSG00000245532.3_83_21	69	+	-1	-1	1.16691e-07	65211310
chr11	65202667	65202681	ENSG00000245532.3_54_20	67	+	-1	-1	1.66789e-07	65202674
chr11	65203731	65203752	ENSG00000245532.3_59_23	66	+	-1	-1	2.18084e-07	65203740
chr11	65195384	65195417	ENSG00000245532.3_32_30	64	+	-1	-1	3.50646e-07	65195395
chr11	65201951	65201973	ENSG00000245532.3_51_20	63	+	-1	-1	4.48751e-07	65201961
chr11	65197528	65197547	ENSG00000245532.3_41_22	61	+	-1	-1	6.92314e-07	65197537
chr11	65196361	65196372	ENSG00000245532.3_37_17	59	+	-1	-1	1.05269e-06	65196365
chr11	65197928	65197949	ENSG00000245532.3_44_21	59	+	-1	-1	1.19843e-06	65197939
chr11	65207370	65207385	ENSG00000245532.3_70_17	59	+	-1	-1	1.12534e-06	65207377
chr11	65197866	65197895	ENSG00000245532.3_43_25	58	+	-1	-1	1.28047e-06	65197878
chr11	65203473	65203499	ENSG00000245532.3_58_25	57	+	-1	-1	1.69967e-06	65203485
chr11	65206138	65206163	ENSG00000245532.3_64_22	57	+	-1	-1	1.84149e-06	65206149
chr11	65206497	65206511	ENSG00000245532.3_66_17	57	+	-1	-1	1.74396e-06	65206503
chr11	65206452	65206464	ENSG00000245532.3_65_16	55	+	-1	-1	2.65752e-06	65206458
chr11	65209241	65209261	ENSG00000245532.3_75_17	53	+	-1	-1	4.81976e-06	65209254
chr11	65202503	65202532	ENSG00000245532.3_53_25	51	+	-1	-1	7.28543e-06	65202516
chr11	65212193	65212216	ENSG00000245532.3_88_21	45	+	-1	-1	2.61085e-05	65212203

## Sheet: HepG2_LIN28B_eCLIP_Rep2
chr11	65191348	65191397	ENSG00000245532.3_13_183	864	+	-1	-1	3.40917e-87	65191369
chr11	65190858	65190914	ENSG00000245532.3_7_162	621	+	-1	-1	7.72099e-63	65190891
chr11	65190914	65191020	ENSG00000245532.3_8_205	519	+	-1	-1	1.25248e-52	65190976
chr11	65191282	65191348	ENSG00000245532.3_12_153	474	+	-1	-1	3.62063e-48	65191342
chr11	65191487	65191552	ENSG00000245532.3_15_145	431	+	-1	-1	6.91651e-44	65191518
chr11	65196619	65196725	ENSG00000245532.3_47_187	421	+	-1	-1	7.16677e-43	65196703
chr11	65211582	65211654	ENSG00000245532.3_103_144	379	+	-1	-1	1.15578e-38	65211617
chr11	65211019	65211116	ENSG00000245532.3_95_164	349	+	-1	-1	1.17652e-35	65211059
chr11	65211783	65211840	ENSG00000245532.3_105_120	334	+	-1	-1	3.22539e-34	65211815
chr11	65210955	65211019	ENSG00000245532.3_94_125	320	+	-1	-1	9.71012e-33	65210987
chr11	65190686	65190743	ENSG00000245532.3_4_116	311	+	-1	-1	6.98799e-32	65190706
chr11	65208401	65208452	ENSG00000245532.3_80_85	299	+	-1	-1	1.03607e-30	65208420
chr11	65190395	65190456	ENSG00000245532.3_1_117	293	+	-1	-1	4.81199e-30	65190426
chr11	65194815	65194890	ENSG00000245532.3_37_131	291	+	-1	-1	6.64374e-30	65194846
chr11	65194537	65194584	ENSG00000245532.3_33_100	281	+	-1	-1	6.35758e-29	65194558
chr11	65191020	65191075	ENSG00000245532.3_9_108	278	+	-1	-1	1.50576e-28	65191046
chr11	65195760	65195815	ENSG00000245532.3_44_108	278	+	-1	-1	1.50576e-28	65195785
chr11	65194495	65194537	ENSG00000245532.3_32_93	273	+	-1	-1	4.48825e-28	65194518
chr11	65206856	65206900	ENSG00000245532.3_73_87	258	+	-1	-1	1.2968e-26	65206875
chr11	65196725	65196761	ENSG00000245532.3_48_83	254	+	-1	-1	3.94532e-26	65196735
chr11	65195503	65195572	ENSG00000245532.3_42_117	250	+	-1	-1	8.62586e-26	65195529
chr11	65211840	65211880	ENSG00000245532.3_106_87	250	+	-1	-1	8.27647e-26	65211856
chr11	65211654	65211700	ENSG00000245532.3_104_92	241	+	-1	-1	6.4552e-25	65211672
chr11	65195377	65195443	ENSG00000245532.3_41_112	240	+	-1	-1	9.47107e-25	65195405
chr11	65195652	65195695	ENSG00000245532.3_43_86	226	+	-1	-1	2.50166e-23	65195672
chr11	65197298	65197355	ENSG00000245532.3_51_97	221	+	-1	-1	6.8985e-23	65197327
chr11	65190743	65190809	ENSG00000245532.3_5_108	220	+	-1	-1	8.93008e-23	65190780
chr11	65190456	65190501	ENSG00000245532.3_2_87	219	+	-1	-1	1.03405e-22	65190482
chr11	65192103	65192171	ENSG00000245532.3_21_109	216	+	-1	-1	2.41457e-22	65192124
chr11	65200567	65200600	ENSG00000245532.3_53_49	216	+	-1	-1	2.49478e-22	65200588
chr11	65193506	65193567	ENSG00000245532.3_26_102	214	+	-1	-1	3.47494e-22	65193528
chr11	65212329	65212428	ENSG00000245532.3_112_135	207	+	-1	-1	1.66859e-21	65212364
chr11	65194778	65194815	ENSG00000245532.3_36_76	205	+	-1	-1	2.76585e-21	65194797
chr11	65201634	65201681	ENSG00000245532.3_54_65	203	+	-1	-1	4.61263e-21	65201655
chr11	65205652	65205653	ENSG00000245532.3_68_23	187	+	-1	-1	1.93801e-19	65205652
chr11	65191552	65191621	ENSG00000245532.3_16_103	184	+	-1	-1	3.84966e-19	65191577
chr11	65207783	65207833	ENSG00000245532.3_78_75	178	+	-1	-1	1.30767e-18	65207808
chr11	65206678	65206680	ENSG00000245532.3_72_24	170	+	-1	-1	9.61633e-18	65206679
chr11	65195019	65195083	ENSG00000245532.3_39_94	164	+	-1	-1	3.81734e-17	65195047
chr11	65208229	65208231	ENSG00000245532.3_79_22	164	+	-1	-1	3.65353e-17	65208230
chr11	65209612	65209654	ENSG00000245532.3_85_60	163	+	-1	-1	4.44267e-17	65209635
chr11	65191413	65191474	ENSG00000245532.3_14_91	162	+	-1	-1	5.20362e-17	65191450
chr11	65206928	65206978	ENSG00000245532.3_74_74	161	+	-1	-1	7.93326e-17	65206952
chr11	65209521	65209528	ENSG00000245532.3_84_28	158	+	-1	-1	1.35304e-16	65209524
chr11	65209339	65209383	ENSG00000245532.3_83_57	157	+	-1	-1	1.82769e-16	65209360
chr11	65202964	65203013	ENSG00000245532.3_58_76	156	+	-1	-1	2.06676e-16	65202991
chr11	65203013	65203053	ENSG00000245532.3_59_68	156	+	-1	-1	2.4904e-16	65203029
chr11	65205461	65205517	ENSG00000245532.3_67_68	153	+	-1	-1	4.70336e-16	65205486
chr11	65211279	65211320	ENSG00000245532.3_99_70	151	+	-1	-1	6.82798e-16	65211303
chr11	65191957	65192019	ENSG00000245532.3_20_89	150	+	-1	-1	9.61917e-16	65191993
chr11	65191670	65191715	ENSG00000245532.3_17_73	147	+	-1	-1	1.69418e-15	65191697
chr11	65190833	65190854	ENSG00000245532.3_6_47	137	+	-1	-1	1.65016e-14	65190842
chr11	65203995	65204008	ENSG00000245532.3_64_35	137	+	-1	-1	1.86284e-14	65204001
chr11	65194121	65194129	ENSG00000245532.3_29_31	136	+	-1	-1	2.27944e-14	65194124
chr11	65212179	65212220	ENSG00000245532.3_110_66	132	+	-1	-1	5.95337e-14	65212204
chr11	65191821	65191871	ENSG00000245532.3_18_74	131	+	-1	-1	7.44481e-14	65191848
chr11	65212250	65212329	ENSG00000245532.3_111_98	128	+	-1	-1	1.38357e-13	65212299
chr11	65208818	65208848	ENSG00000245532.3_82_42	127	+	-1	-1	1.7235e-13	65208831
chr11	65191075	65191113	ENSG00000245532.3_10_62	126	+	-1	-1	2.19566e-13	65191092
chr11	65208638	65208664	ENSG00000245532.3_81_41	126	+	-1	-1	2.1739e-13	65208652
chr11	65193816	65193862	ENSG00000245532.3_28_69	125	+	-1	-1	3.14818e-13	65193834
chr11	65202649	65202688	ENSG00000245532.3_57_60	125	+	-1	-1	3.05879e-13	65202670
chr11	65204330	65204354	ENSG00000245532.3_65_40	116	+	-1	-1	2.03298e-12	65204342
chr11	65211163	65211200	ENSG00000245532.3_97_59	116	+	-1	-1	2.08053e-12	65211182
chr11	65192899	65192918	ENSG00000245532.3_24_41	115	+	-1	-1	2.85171e-12	65192908
chr11	65205687	65205721	ENSG00000245532.3_69_47	115	+	-1	-1	2.52105e-12	65205703
chr11	65194186	65194194	ENSG00000245532.3_30_28	114	+	-1	-1	3.75516e-12	65194189
chr11	65211125	65211149	ENSG00000245532.3_96_46	114	+	-1	-1	3.61247e-12	65211138
chr11	65205301	65205323	ENSG00000245532.3_66_36	112	+	-1	-1	5.75985e-12	65205311
chr11	65210474	65210483	ENSG00000245532.3_89_29	112	+	-1	-1	5.9407e-12	65210478
chr11	65193015	65193039	ENSG00000245532.3_25_45	111	+	-1	-1	6.97425e-12	65193026
chr11	65195842	65195878	ENSG00000245532.3_45_57	111	+	-1	-1	6.60192e-12	65195857
chr11	65203173	65203245	ENSG00000245532.3_60_87	111	+	-1	-1	6.5833e-12	65203215
chr11	65207301	65207345	ENSG00000245532.3_77_56	111	+	-1	-1	6.71693e-12	65207323
chr11	65210521	65210555	ENSG00000245532.3_90_55	111	+	-1	-1	7.76465e-12	65210539
chr11	65194584	65194627	ENSG00000245532.3_34_63	110	+	-1	-1	9.11197e-12	65194602
chr11	65197447	65197492	ENSG00000245532.3_52_63	110	+	-1	-1	9.54258e-12	65197472
chr11	65194413	65194432	ENSG00000245532.3_31_40	109	+	-1	-1	1.05704e-11	65194420
chr11	65196782	65196805	ENSG00000245532.3_49_44	109	+	-1	-1	1.21808e-11	65196792
chr11	65212139	65212179	ENSG00000245532.3_109_60	108	+	-1	-1	1.27204e-11	65212160
chr11	65210923	65210955	ENSG00000245532.3_93_52	105	+	-1	-1	2.68157e-11	65210936
chr11	65193749	65193766	ENSG00000245532.3_27_37	104	+	-1	-1	3.36145e-11	65193756
chr11	65211422	65211447	ENSG00000245532.3_101_45	104	+	-1	-1	3.94016e-11	65211432
chr11	65211497	65211525	ENSG00000245532.3_102_48	104	+	-1	-1	3.4811e-11	65211510
chr11	65206135	65206161	ENSG00000245532.3_70_42	103	+	-1	-1	4.4246e-11	65206147
chr11	65191136	65191180	ENSG00000245532.3_11_62	102	+	-1	-1	5.7427e-11	65191159
chr11	65202203	65202237	ENSG00000245532.3_55_48	102	+	-1	-1	6.09207e-11	65202219
chr11	65209846	65209870	ENSG00000245532.3_86_36	100	+	-1	-1	8.63538e-11	65209858
chr11	65194890	65194936	ENSG00000245532.3_38_63	99	+	-1	-1	1.13727e-10	65194917
chr11	65192616	65192635	ENSG00000245532.3_22_38	98	+	-1	-1	1.35219e-10	65192625
chr11	65212068	65212099	ENSG00000245532.3_108_49	96	+	-1	-1	2.49614e-10	65212084
chr11	65194699	65194744	ENSG00000245532.3_35_61	94	+	-1	-1	3.32142e-10	65194723
chr11	65195278	65195291	ENSG00000245532.3_40_31	94	+	-1	-1	3.22323e-10	65195284
chr11	65196986	65196997	ENSG00000245532.3_50_28	93	+	-1	-1	4.70579e-10	65196990
chr11	65203807	65203823	ENSG00000245532.3_63_32	92	+	-1	-1	5.60016e-10	65203814
chr11	65190623	65190662	ENSG00000245532.3_3_55	91	+	-1	-1	7.53967e-10	65190643
chr11	65211349	65211379	ENSG00000245532.3_100_47	91	+	-1	-1	7.87235e-10	65211364
chr11	65192705	65192734	ENSG00000245532.3_23_46	90	+	-1	-1	8.65304e-10	65192718
chr11	65212909	65212935	ENSG00000245532.3_113_43	89	+	-1	-1	1.11504e-09	65212919
chr11	65191889	65191909	ENSG00000245532.3_19_37	88	+	-1	-1	1.53613e-09	65191898
chr11	65203461	65203504	ENSG00000245532.3_61_57	88	+	-1	-1	1.35036e-09	65203483
chr11	65207096	65207126	ENSG00000245532.3_75_42	88	+	-1	-1	1.53581e-09	65207110
chr11	65210587	65210620	ENSG00000245532.3_91_49	87	+	-1	-1	1.59194e-09	65210603
chr11	65190285	65190335	ENSG00000245532.3_0_63	86	+	-1	-1	2.27843e-09	65190306
chr11	65195989	65196009	ENSG00000245532.3_46_36	83	+	-1	-1	4.94077e-09	65195998
chr11	65207241	65207255	ENSG00000245532.3_76_27	82	+	-1	-1	6.00215e-09	65207246
chr11	65210408	65210467	ENSG00000245532.3_88_69	82	+	-1	-1	6.12406e-09	65210431
chr11	65211900	65211930	ENSG00000245532.3_107_45	82	+	-1	-1	6.16602e-09	65211913
chr11	65206436	65206460	ENSG00000245532.3_71_37	81	+	-1	-1	7.29493e-09	65206446
chr11	65210770	65210799	ENSG00000245532.3_92_44	81	+	-1	-1	6.90936e-09	65210785
chr11	65203718	65203750	ENSG00000245532.3_62_43	78	+	-1	-1	1.26615e-08	65203732
chr11	65211263	65211278	ENSG00000245532.3_98_30	77	+	-1	-1	1.81311e-08	65211267
chr11	65202503	65202521	ENSG00000245532.3_56_31	74	+	-1	-1	3.68347e-08	65202512
chr11	65210014	65210027	ENSG00000245532.3_87_25	72	+	-1	-1	5.46905e-08	65210019
