# Supplementary material for: Long noncoding RNA NEAT1, regulated by LIN28B, promotes cell proliferation and migration through sponging miR-506 in high-grade serous ovarian cancer
Source: Cell Death Dis. 2018 Aug 28;9(9):861. doi: 10.1038/s41419-018-0908-z (PMC6113267; doi:10.1038/s41419-018-0908-z)
Supplement: Supplementary file 3 — supplementary Table2 [file 41419_2018_908_MOESM3_ESM.xlsx]

## Sheet: All genes
ID	adj.P.Val	P.Value	t	B	logFC	Gene.symbol	Gene.title	|LogFC|>1
24928	0.203	8.91e-06	-30.8	-1.47	-4.52	FGF7	fibroblast growth factor 7	4.52
24844	0.203	1.168e-05	-28.7	-1.48	-5.71	C2orf88	chromosome 2 open reading frame 88	5.71
20917	0.203	4.176e-05	20.6	-1.52	2.75	ITM2A	integral membrane protein 2A	2.75
24094	0.203	5.284e-05	-19.4	-1.53	-5.25	POU3F1	POU class 3 homeobox 1	5.25
24583	0.203	5.994e-05	-18.8	-1.54	-2.49	CNIH3	cornichon family AMPA receptor auxiliary protein 3	2.49
18412	0.203	7.188e-05	-17.9	-1.55	-2.48	ZIC3	Zic family member 3	2.48
33424	0.203	7.217e-05	-17.9	-1.55	-2.79			2.79
29098	0.203	7.769e-05	17.5	-1.55	2.81	NRXN1	neurexin 1	2.81
29813	0.203	8.304e-05	-17.2	-1.56	-3.89			3.89
1531	0.203	0.0001124	-15.9	-1.58	-2.24			2.24
20320	0.203	0.00011751	-15.7	-1.58	-3.44			3.44
25136	0.203	0.00014828	-14.8	-1.6	-2.29	IL5RA	interleukin 5 receptor subunit alpha	2.29
30142	0.203	0.00015234	14.7	-1.6	2.24	PNMA2	paraneoplastic Ma antigen 2	2.24
25949	0.203	0.00016136	14.5	-1.61	2.22	DNAH5	dynein axonemal heavy chain 5	2.22
28146	0.203	0.00018472	-14	-1.62	-2.89	IQCF5-AS1	IQCF5 antisense RNA 1	2.89
33130	0.203	0.00019345	-13.8	-1.62	-2.5	PIP	prolactin induced protein	2.5
29756	0.203	0.00019638	-13.8	-1.62	-2.35			2.35
25514	0.203	0.00020046	13.7	-1.63	2.36	PPP1R1B	protein phosphatase 1 regulatory inhibitor subunit 1B	2.36
35556	0.203	0.00020513	13.6	-1.63	2.17			2.17
27969	0.203	0.00021267	13.5	-1.63	2.34	TCN2	transcobalamin 2	2.34
39593	0.203	0.00022282	-13.3	-1.64	-2.3	RELN	reelin	2.3
6114	0.203	0.00022339	-13.3	-1.64	-2.79			2.79
19553	0.203	0.00024631	-13	-1.65	-1.75	TTTY22	testis-specific transcript, Y-linked 22 (non-protein coding)	1.75
2211	0.203	0.00024855	-12.9	-1.65	-2.64			2.64
20324	0.203	0.000266	-12.7	-1.65	-3.11	TMPRSS11F	transmembrane protease, serine 11F	3.11
27619	0.203	0.00027246	-12.6	-1.66	-2.47			2.47
32149	0.203	0.00027621	-12.6	-1.66	-2.49	PTGIR	prostaglandin I2 (prostacyclin) receptor (IP)	2.49
1361	0.203	0.0002966	-12.3	-1.67	-1.88			1.88
40293	0.203	0.00032325	-12.1	-1.68	-1.8			1.8
12591	0.203	0.00036211	11.7	-1.69	1.96			1.96
26606	0.203	0.00037205	-11.6	-1.7	-2.31			2.31
27079	0.203	0.00037297	-11.6	-1.7	-2.56	LOC100132014	uncharacterized LOC100132014	2.56
17195	0.203	0.00039875	-11.4	-1.7	-2.76			2.76
41993	0.203	0.00041405	-11.3	-1.71	-1.71	LRRC2-AS1	LRRC2 antisense RNA 1	1.71
17528	0.203	0.00046542	11	-1.73	2.42	ZCCHC5	zinc finger CCHC-type containing 5	2.42
1701	0.203	0.00051796	-10.7	-1.74	-2.62			2.62
23847	0.203	0.0005466	-10.5	-1.75	-2.36			2.36
41057	0.203	0.00055291	-10.5	-1.75	-2	ANKRD30BP2	ankyrin repeat domain 30B pseudogene 2	2
13962	0.203	0.0006256	10.1	-1.77	1.57	RFPL4A	ret finger protein like 4A	1.57
6483	0.203	0.00065172	10	-1.78	1.64	LRRC74B	leucine rich repeat containing 74B	1.64
12680	0.203	0.00066254	9.98	-1.78	1.51	HMGCS2	3-hydroxy-3-methylglutaryl-CoA synthase 2	1.51
30008	0.203	0.00067477	-9.93	-1.78	-1.8			1.8
29133	0.203	0.00068405	-9.9	-1.79	-2.17	GSX2	GS homeobox 2	2.17
35804	0.203	0.0007354	-9.71	-1.8	-1.45			1.45
10553	0.203	0.00075901	9.63	-1.8	1.39			1.39
30102	0.203	0.00079475	-9.51	-1.81	-3.2	ZNF154	zinc finger protein 154	3.2
22890	0.203	0.00080806	9.47	-1.81	1.48			1.48
30982	0.203	0.00087645	9.26	-1.83	1.45			1.45
19823	0.203	0.0008781	9.26	-1.83	2.37	ELMOD1	ELMO domain containing 1	2.37
35811	0.203	0.00087892	9.26	-1.83	1.72			1.72
37675	0.203	0.00088232	-9.25	-1.83	-1.34	STMN4	stathmin 4	1.34
22583	0.203	0.00094222	-9.08	-1.84	-2.01			2.01
38266	0.203	0.00094333	9.08	-1.84	1.32	ARX	aristaless related homeobox	1.32
36561	0.203	0.00095309	9.06	-1.85	1.19	CYP24A1	cytochrome P450 family 24 subfamily A member 1	1.19
16598	0.203	0.00097886	8.99	-1.85	1.47	GDNF	glial cell derived neurotrophic factor	1.47
24517	0.203	0.00098634	8.97	-1.85	1.47			1.47
12413	0.203	0.00098686	-8.97	-1.85	-1.19	NEK11	NIMA related kinase 11	1.19
23336	0.203	0.00104898	-8.83	-1.86	-5.76			5.76
38959	0.203	0.00107436	8.77	-1.87	1.26	LOC100130417	uncharacterized LOC100130417	1.26
13269	0.203	0.00107762	8.76	-1.87	1.32	ZNF645	zinc finger protein 645	1.32
8562	0.203	0.00108121	-8.76	-1.87	-1.2			1.2
29343	0.203	0.00110641	8.7	-1.88	3.17	ZNF257	zinc finger protein 257	3.17
25482	0.203	0.00110872	8.7	-1.88	1.31			1.31
13797	0.203	0.00111707	8.68	-1.88	1.5	ATP4A	ATPase H+/K+ transporting alpha subunit	1.5
43953	0.203	0.00117209	8.57	-1.89	1.18			1.18
29186	0.203	0.00117482	8.56	-1.89	1.23			1.23
43513	0.203	0.00121208	-8.49	-1.9	-1.38	HOXD1	homeobox D1	1.38
13700	0.203	0.00124302	8.43	-1.9	1.82	ZFR2	zinc finger RNA binding protein 2	1.82
28147	0.203	0.00124494	-8.43	-1.9	-2.56	FUT9	fucosyltransferase 9	2.56
33650	0.203	0.00127266	-8.38	-1.91	-2.06			2.06
30659	0.203	0.00129879	8.33	-1.91	1.76	C11orf40	chromosome 11 open reading frame 40	1.76
33222	0.203	0.00131587	-8.3	-1.91	-2.28	CFAP221	cilia and flagella associated protein 221	2.28
42501	0.203	0.00132793	-8.28	-1.92	-1.65			1.65
4274	0.203	0.00133264	8.28	-1.92	1.26	APOA1	apolipoprotein A1	1.26
16450	0.203	0.00137406	-8.21	-1.92	-2.65			2.65
5213	0.203	0.00138355	8.19	-1.92	1.55	GABRD	gamma-aminobutyric acid type A receptor delta subunit	1.55
41022	0.203	0.00139553	8.17	-1.93	1.45			1.45
35054	0.203	0.00141576	8.14	-1.93	1.11			1.11
7274	0.203	0.00142295	8.13	-1.93	1.16	ROPN1L-AS1	ROPN1L antisense RNA 1	1.16
30591	0.203	0.00143861	-8.11	-1.93	-2.39			2.39
32565	0.203	0.00151376	8	-1.95	1.6	GLI1	GLI family zinc finger 1	1.6
31651	0.203	0.00153187	7.97	-1.95	1.16	TBC1D10C	TBC1 domain family member 10C	1.16
29994	0.203	0.00153519	7.97	-1.95	1.27	HEPACAM	hepatic and glial cell adhesion molecule	1.27
12003	0.203	0.00154108	7.96	-1.95	1.58	KRTDAP	keratinocyte differentiation associated protein	1.58
7060	0.203	0.00163882	7.83	-1.96	1.11	C14orf144	chromosome 14 open reading frame 144	1.11
43266	0.203	0.00165713	-7.8	-1.97	-1.23			1.23
15918	0.203	0.00168228	7.77	-1.97	2.85			2.85
10640	0.203	0.00168639	-7.76	-1.97	-1.26			1.26
16991	0.203	0.00169238	-7.76	-1.97	-1.17	C6orf15	chromosome 6 open reading frame 15	1.17
15875	0.203	0.00171142	-7.73	-1.98	-1.31			1.31
32759	0.203	0.00172746	7.71	-1.98	2.13			2.13
29008	0.203	0.00172841	-7.71	-1.98	-1.51			1.51
9180	0.203	0.00174588	-7.69	-1.98	-1.86			1.86
24842	0.203	0.00183615	7.59	-1.99	1.15			1.15
15077	0.203	0.00185939	7.56	-2	1.05	F10	coagulation factor X	1.05
3260	0.203	0.00188202	7.54	-2	1.51			1.51
16812	0.203	0.00198248	-7.43	-2.01	-1.16	PROKR2	prokineticin receptor 2	1.16
1271	0.203	0.00201754	7.39	-2.02	1.05	SMIM10L2A	small integral membrane protein 10 like 2A	1.05
29975	0.203	0.00205612	-7.36	-2.02	-1.35	ZNF792	zinc finger protein 792	1.35
26281	0.203	0.00205722	7.36	-2.02	1.17	DNAJC5G	DnaJ heat shock protein family (Hsp40) member C5 gamma	1.17
27326	0.203	0.00207014	-7.34	-2.03	-1.78			1.78
17003	0.203	0.00212674	-7.29	-2.03	-1.59	SLF2	SMC5-SMC6 complex localization factor 2	1.59
30996	0.203	0.00215937	7.26	-2.04	1.42	DRC7	dynein regulatory complex subunit 7	1.42
32334	0.203	0.00216365	-7.25	-2.04	-1.26			1.26
6577	0.203	0.00222186	7.2	-2.04	1.25			1.25
37835	0.203	0.00223942	7.19	-2.05	1.22	MYLPF	myosin light chain, phosphorylatable, fast skeletal muscle	1.22
33102	0.203	0.00227151	7.16	-2.05	1.89	CAMK2B	calcium/calmodulin dependent protein kinase II beta	1.89
24857	0.203	0.00228486	7.15	-2.05	1.93	SERPIND1	serpin family D member 1	1.93
29177	0.203	0.00228739	-7.14	-2.05	-1.34	PCDHGB1	protocadherin gamma subfamily B, 1	1.34
12837	0.203	0.00233519	-7.1	-2.06	-1.14	HTR3C	5-hydroxytryptamine receptor 3C	1.14
18712	0.203	0.00236691	7.08	-2.06	3.19	HRASLS	HRAS like suppressor	3.19
42795	0.203	0.00240651	7.05	-2.07	0.964	FHAD1	forkhead associated phosphopeptide binding domain 1	0.964
2432	0.203	0.00240752	-7.05	-2.07	-1.08			1.08
26535	0.203	0.00242961	-7.03	-2.07	-2.22	TFF3	trefoil factor 3	2.22
21535	0.203	0.00244011	7.02	-2.07	1.54	ZNF776	zinc finger protein 776	1.54
5340	0.203	0.00244492	7.02	-2.07	1.28	LRRC36	leucine rich repeat containing 36	1.28
20230	0.203	0.00245149	-7.01	-2.07	-1.97	NKAPP1	NFKB activating protein pseudogene 1	1.97
15026	0.203	0.00246179	-7	-2.07	-1.44			1.44
24778	0.203	0.00251074	-6.96	-2.08	-1.63			1.63
24815	0.203	0.00251557	6.96	-2.08	1.74	MADCAM1	mucosal vascular addressin cell adhesion molecule 1	1.74
31979	0.203	0.00252534	-6.95	-2.08	-2.61			2.61
26627	0.203	0.00253337	-6.95	-2.08	-1.47			1.47
10037	0.203	0.00253594	6.95	-2.08	0.962			0.962
11592	0.203	0.00253972	-6.94	-2.08	-0.919			0.919
33075	0.203	0.0025532	6.93	-2.08	0.94	TNF	tumor necrosis factor	0.94
13039	0.203	0.00255718	6.93	-2.08	1.33	ZNF597	zinc finger protein 597	1.33
22866	0.203	0.00261385	-6.89	-2.09	-1.44	MMP2	matrix metallopeptidase 2	1.44
24840	0.203	0.00266301	-6.85	-2.1	-2.72	PLD4	phospholipase D family member 4	2.72
28749	0.203	0.00268724	6.84	-2.1	1.5	PYCARD	PYD and CARD domain containing	1.5
28022	0.203	0.00270561	6.82	-2.1	1.07	PLCL1	phospholipase C like 1	1.07
30185	0.203	0.00270847	6.82	-2.1	1.03	OTUB2	OTU deubiquitinase, ubiquitin aldehyde binding 2	1.03
10213	0.203	0.00273609	6.8	-2.1	1.72	EPHB6	EPH receptor B6	1.72
43076	0.203	0.00276371	6.78	-2.11	1.05	SBF2	SET binding factor 2	1.05
39423	0.203	0.00277895	-6.77	-2.11	-1.48			1.48
22400	0.203	0.00278851	-6.77	-2.11	-2.09	SRGN	serglycin	2.09
26407	0.203	0.00279482	6.76	-2.11	0.918	PZP	PZP, alpha-2-macroglobulin like	0.918
24660	0.203	0.00279667	6.76	-2.11	1.98	KCNB1	potassium voltage-gated channel subfamily B member 1	1.98
26079	0.203	0.00286694	6.71	-2.12	1.17	LINC01619	long intergenic non-protein coding RNA 1619	1.17
32967	0.203	0.00286703	-6.71	-2.12	-1.36	IDI2	isopentenyl-diphosphate delta isomerase 2	1.36
38856	0.203	0.00288339	6.7	-2.12	1.86	F5	coagulation factor V	1.86
33437	0.203	0.00291596	6.68	-2.12	1.89	C1orf61	chromosome 1 open reading frame 61	1.89
8624	0.203	0.00294766	6.66	-2.13	0.954	MTCL1	microtubule crosslinking factor 1	0.954
31748	0.203	0.00301786	6.62	-2.13	1.94			1.94
151	0.203	0.00302448	-6.62	-2.13	-1.67			1.67
26028	0.203	0.00303386	6.61	-2.14	1.89	KIF5A	kinesin family member 5A	1.89
13368	0.203	0.00306974	6.59	-2.14	1.58	NOS2	nitric oxide synthase 2	1.58
1616	0.203	0.00309525	-6.57	-2.14	-1.82			1.82
22331	0.203	0.0031526	-6.54	-2.15	-1.56			1.56
10976	0.203	0.0031557	6.54	-2.15	1.16	SYK	spleen associated tyrosine kinase	1.16
34630	0.203	0.0031744	6.53	-2.15	1.23	SOX2	SRY-box 2	1.23
22960	0.203	0.00319251	6.52	-2.15	0.894	SATB2	SATB homeobox 2	0.894
5293	0.203	0.00324511	6.49	-2.16	1.4	LHX5	LIM homeobox 5	1.4
42830	0.203	0.00326784	6.48	-2.16	1.65	ALPL	alkaline phosphatase, liver/bone/kidney	1.65
26862	0.203	0.00326791	-6.48	-2.16	-1.62	HEPACAM2	HEPACAM family member 2	1.62
26428	0.203	0.00329186	6.46	-2.16	0.884			0.884
42331	0.203	0.00333637	-6.44	-2.17	-1.59			1.59
15464	0.203	0.00334752	6.43	-2.17	1.2	ZAP70	zeta chain of T cell receptor associated protein kinase 70	1.2
29405	0.203	0.00336059	-6.43	-2.17	-2.27	IGLL5///CYAT1///IGLV3-21	immunoglobulin lambda like polypeptide 5///immunoglobulin lambda light chain-like///immunoglobulin lambda variable 3-21	2.27
44398	0.203	0.00338419	-6.41	-2.17	-0.893	LINC00421	long intergenic non-protein coding RNA 421	0.893
25253	0.203	0.00338993	6.41	-2.17	1.01			1.01
1486	0.203	0.0034051	6.4	-2.17	1.06	TNNI2	troponin I2, fast skeletal type	1.06
14149	0.203	0.00349612	6.35	-2.18	1.27			1.27
39263	0.203	0.00349682	6.35	-2.18	1.26			1.26
21553	0.203	0.00350281	6.35	-2.18	1.91	FCER1A	Fc fragment of IgE receptor Ia	1.91
5168	0.203	0.00351741	6.34	-2.18	1.18	ARHGAP22	Rho GTPase activating protein 22	1.18
27159	0.203	0.00357155	6.32	-2.19	0.948			0.948
29776	0.203	0.00357675	6.31	-2.19	1.03			1.03
38288	0.203	0.00361103	6.3	-2.19	1.03	ROBO2	roundabout guidance receptor 2	1.03
24490	0.203	0.00361233	6.3	-2.19	0.968	ABCG5	ATP binding cassette subfamily G member 5	0.968
32035	0.203	0.00361949	6.29	-2.19	1.04	WDR31	WD repeat domain 31	1.04
26182	0.203	0.00363426	-6.29	-2.19	-3.15			3.15
35864	0.203	0.0036802	6.26	-2.2	2.05	PITPNC1	phosphatidylinositol transfer protein, cytoplasmic 1	2.05
25851	0.203	0.0036916	6.26	-2.2	1.39			1.39
32404	0.203	0.00370774	-6.25	-2.2	-1.66			1.66
7570	0.203	0.00371105	6.25	-2.2	1.27			1.27
1871	0.203	0.00372155	-6.25	-2.2	-2.15			2.15
37510	0.203	0.00372499	6.24	-2.2	1.18			1.18
17432	0.203	0.00373389	6.24	-2.2	1.13	GIPC2	GIPC PDZ domain containing family member 2	1.13
41146	0.203	0.00374769	6.23	-2.2	1.43	GPR82	G protein-coupled receptor 82	1.43
32568	0.203	0.00377805	6.22	-2.21	1.33	JSRP1	junctional sarcoplasmic reticulum protein 1	1.33
11721	0.203	0.00379394	6.21	-2.21	1.1	KLHL34	kelch like family member 34	1.1
24159	0.203	0.00380555	6.21	-2.21	1.38			1.38
11503	0.203	0.0038394	6.19	-2.21	0.952			0.952
18333	0.203	0.00384363	-6.19	-2.21	-1.79	IGF1	insulin like growth factor 1	1.79
27798	0.203	0.00390462	6.16	-2.22	1.51			1.51
26921	0.203	0.00393457	6.15	-2.22	0.964	ST6GAL1	ST6 beta-galactoside alpha-2,6-sialyltransferase 1	0.964
21869	0.203	0.00394631	6.14	-2.22	1.18	NOS2	nitric oxide synthase 2	1.18
20950	0.203	0.00395018	6.14	-2.22	0.877			0.877
23575	0.203	0.00396404	6.14	-2.22	1.39			1.39
34114	0.203	0.00400938	6.12	-2.23	1.86			1.86
3230	0.203	0.00401239	-6.12	-2.23	-1.65			1.65
43181	0.203	0.00409867	-6.08	-2.23	-1.3			1.3
25909	0.203	0.0041087	6.07	-2.24	0.834			0.834
12156	0.203	0.00418266	-6.04	-2.24	-1.95	MYF6	myogenic factor 6	1.95
18381	0.203	0.00418845	-6.04	-2.24	-1.03	RREB1	ras responsive element binding protein 1	1.03
37051	0.203	0.00419838	6.04	-2.24	1.42			1.42
35305	0.203	0.00420637	6.03	-2.24	1.2			1.2
23495	0.203	0.00424504	-6.02	-2.25	-0.83	PCYT1B	phosphate cytidylyltransferase 1, choline, beta	0.83
12502	0.203	0.00427953	6.01	-2.25	1.95			1.95
30054	0.203	0.00431347	5.99	-2.25	0.844	NFE4	nuclear factor, erythroid 4	0.844
15908	0.203	0.00432322	5.99	-2.25	4.03	C3orf20	chromosome 3 open reading frame 20	4.03
42848	0.203	0.00434126	5.98	-2.26	0.867			0.867
20926	0.203	0.00434166	-5.98	-2.26	-1.13			1.13
4604	0.203	0.00434282	5.98	-2.26	1.23	PRDM8	PR/SET domain 8	1.23
35387	0.203	0.00437066	5.97	-2.26	1.47	OTOA	otoancorin	1.47
19699	0.203	0.00437338	-5.97	-2.26	-1.72	LIMS3-LOC440895	LIMS3-LOC440895 readthrough	1.72
19433	0.203	0.00443483	-5.95	-2.26	-2.84			2.84
38927	0.203	0.00444557	5.94	-2.26	1.41	MROH8	maestro heat like repeat family member 8	1.41
12247	0.203	0.00448718	5.93	-2.27	0.936	ATAT1	alpha tubulin acetyltransferase 1	0.936
34654	0.203	0.00449106	5.92	-2.27	1.1	LMLN	leishmanolysin like peptidase	1.1
1975	0.203	0.00450422	5.92	-2.27	0.795	AHSG	alpha 2-HS glycoprotein	0.795
34811	0.203	0.00457105	5.9	-2.27	1.32	MYCBPAP	MYCBP associated protein	1.32
12273	0.203	0.00458157	-5.89	-2.27	-1.29	PRY2	PTPN13-like, Y-linked 2	1.29
23189	0.203	0.00458416	-5.89	-2.27	-1.02	LILRB5	leukocyte immunoglobulin like receptor B5	1.02
44759	0.203	0.0045922	-5.89	-2.28	-0.806	ACAP1	ArfGAP with coiled-coil, ankyrin repeat and PH domains 1	0.806
41337	0.203	0.00463139	5.87	-2.28	0.895			0.895
24248	0.203	0.00464227	-5.87	-2.28	-1.46	RASA4CP	RAS p21 protein activator 4C, pseudogene	1.46
26942	0.203	0.00470388	5.85	-2.28	0.805	COBLL1	cordon-bleu WH2 repeat protein like 1	0.805
35869	0.203	0.00473626	-5.84	-2.29	-0.931			0.931
21996	0.203	0.00484936	5.8	-2.3	1.32	GORASP2	golgi reassembly stacking protein 2	1.32
386	0.203	0.00493079	-5.77	-2.3	-0.861	LTF	lactotransferrin	0.861
41203	0.203	0.00493855	5.77	-2.3	1.31	DIEXF	digestive organ expansion factor homolog (zebrafish)	1.31
40748	0.203	0.00500879	5.75	-2.31	1.4			1.4
30190	0.203	0.00506131	5.73	-2.31	1.95	RNF180	ring finger protein 180	1.95
5109	0.203	0.00511677	5.71	-2.32	0.814	EPHA10	EPH receptor A10	0.814
33719	0.203	0.0051542	5.7	-2.32	1.09			1.09
34965	0.203	0.00518302	5.69	-2.32	0.833			0.833
28472	0.203	0.00521255	-5.68	-2.32	-1.38			1.38
26415	0.203	0.00521978	-5.68	-2.32	-2.68	KCND2	potassium voltage-gated channel subfamily D member 2	2.68
15747	0.203	0.00523035	5.68	-2.32	0.789			0.789
40661	0.203	0.0052667	5.66	-2.33	1.2	PADI2	peptidyl arginine deiminase 2	1.2
22922	0.203	0.0052763	-5.66	-2.33	-4.15			4.15
23406	0.203	0.00528187	5.66	-2.33	0.887	TMEM41A	transmembrane protein 41A	0.887
44048	0.203	0.00533536	-5.64	-2.33	-0.96			0.96
27335	0.203	0.00534041	-5.64	-2.33	-2.15	PPBPP2	pro-platelet basic protein pseudogene 2	2.15
18509	0.203	0.00543001	-5.62	-2.34	-2.78			2.78
30252	0.203	0.00544542	-5.61	-2.34	-2	MEG3	maternally expressed 3 (non-protein coding)	2
43424	0.203	0.00545327	5.61	-2.34	0.9	TIGD7	tigger transposable element derived 7	0.9
18058	0.203	0.00546472	5.61	-2.34	1.42	IL18RAP	interleukin 18 receptor accessory protein	1.42
19989	0.203	0.00556616	-5.58	-2.35	-1.46	SPATS1	spermatogenesis associated serine rich 1	1.46
12848	0.203	0.00558313	5.57	-2.35	1.47			1.47
5430	0.203	0.00568152	5.54	-2.36	1.14	SH3BGRL2	SH3 domain binding glutamate rich protein like 2	1.14
7237	0.203	0.00570268	-5.54	-2.36	-1.77			1.77
7318	0.203	0.00574466	-5.53	-2.36	-1.39	NEAT1	nuclear paraspeckle assembly transcript 1 (non-protein coding)	1.39
14801	0.203	0.00574957	5.52	-2.36	1.11	LOC105372645	uncharacterized LOC105372645	1.11
33805	0.203	0.00575379	5.52	-2.36	1.02	FAR2	fatty acyl-CoA reductase 2	1.02
3147	0.203	0.00576844	-5.52	-2.36	-1.19			1.19
27687	0.203	0.00578617	5.51	-2.36	0.981	PCSK5	proprotein convertase subtilisin/kexin type 5	0.981
35185	0.203	0.00588831	5.49	-2.37	0.947			0.947
2041	0.203	0.00590021	-5.48	-2.37	-2.15			2.15
3840	0.203	0.00590873	5.48	-2.37	1.08	F2	coagulation factor II, thrombin	1.08
3114	0.203	0.00593383	5.48	-2.37	0.76			0.76
42251	0.203	0.00597363	5.46	-2.37	0.937	ABCC6	ATP binding cassette subfamily C member 6	0.937
4106	0.203	0.00601933	5.45	-2.38	1	OSBPL11	oxysterol binding protein like 11	1
42671	0.203	0.00604475	-5.45	-2.38	-1.68			1.68
27254	0.203	0.00616343	5.42	-2.39	1.38	BCO1	beta-carotene oxygenase 1	1.38
340	0.203	0.00618003	-5.41	-2.39	-1.76			1.76
29010	0.203	0.00621798	-5.4	-2.39	-0.715	HBS1L	HBS1 like translational GTPase	0.715
29362	0.203	0.00629368	5.38	-2.4	0.792	NPM2	nucleophosmin/nucleoplasmin 2	0.792
5698	0.203	0.00631118	-5.38	-2.4	-0.747			0.747
29256	0.203	0.00634825	-5.37	-2.4	-0.782	ADCY1	adenylate cyclase 1	0.782
11267	0.203	0.00642455	-5.35	-2.4	-1.23	FAM193A	family with sequence similarity 193 member A	1.23
8986	0.203	0.00643076	-5.35	-2.4	-0.742			0.742
32440	0.203	0.00647284	5.34	-2.41	0.713			0.713
20113	0.203	0.00656597	-5.32	-2.41	-0.739	CDC14B	cell division cycle 14B	0.739
13986	0.203	0.00658974	-5.31	-2.41	-0.863	SFRP2	secreted frizzled related protein 2	0.863
7759	0.203	0.00659542	5.31	-2.41	1.21	CLDN10	claudin 10	1.21
32991	0.203	0.00659633	5.31	-2.41	1.73	SV2C	synaptic vesicle glycoprotein 2C	1.73
10970	0.203	0.00662516	5.31	-2.42	0.888			0.888
21778	0.203	0.00663109	-5.3	-2.42	-0.759			0.759
41631	0.203	0.00664344	5.3	-2.42	0.761	ZAP70	zeta chain of T cell receptor associated protein kinase 70	0.761
23086	0.203	0.0066522	-5.3	-2.42	-0.765			0.765
33689	0.203	0.0066649	-5.3	-2.42	-0.792	TMCC1	transmembrane and coiled-coil domain family 1	0.792
10041	0.203	0.00667111	5.29	-2.42	1.85	P2RX1	purinergic receptor P2X 1	1.85
33241	0.203	0.00672608	5.28	-2.42	0.788	LOC101927770	uncharacterized LOC101927770	0.788
23002	0.203	0.0067343	-5.28	-2.42	-0.71			0.71
24856	0.203	0.0068162	5.26	-2.43	1.01	TDRD10	tudor domain containing 10	1.01
35365	0.203	0.00683468	-5.26	-2.43	-0.729	MTURN	maturin, neural progenitor differentiation regulator homolog (Xenopus)	0.729
27989	0.203	0.00685545	-5.25	-2.43	-0.806			0.806
31736	0.203	0.00688747	5.25	-2.43	0.764			0.764
1458	0.203	0.00691064	-5.24	-2.43	-0.726	ZNF454	zinc finger protein 454	0.726
25848	0.203	0.0069435	-5.23	-2.44	-0.796	B3GAT1	beta-1,3-glucuronyltransferase 1	0.796
42781	0.203	0.00696421	5.23	-2.44	1.05	STAT3	signal transducer and activator of transcription 3	1.05
30523	0.203	0.00700086	-5.22	-2.44	-0.766	LINC01013	long intergenic non-protein coding RNA 1013	0.766
25206	0.203	0.0070018	5.22	-2.44	0.82			0.82
27924	0.203	0.00700997	-5.22	-2.44	-0.807	CFAP57	cilia and flagella associated protein 57	0.807
23935	0.203	0.0070328	-5.21	-2.44	-0.697	HTR2B	5-hydroxytryptamine receptor 2B	0.697
13711	0.203	0.00705497	5.21	-2.44	0.914			0.914
19006	0.203	0.0070679	-5.21	-2.44	-0.717	PCDH11Y	protocadherin 11 Y-linked	0.717
35564	0.203	0.0070684	-5.21	-2.44	-0.733	DNAH5	dynein axonemal heavy chain 5	0.733
23157	0.203	0.00710424	5.2	-2.45	1.06	DNAH6	dynein axonemal heavy chain 6	1.06
9383	0.203	0.00711458	5.2	-2.45	1.22	C15orf56	chromosome 15 open reading frame 56	1.22
20457	0.203	0.00712889	-5.19	-2.45	-0.739			0.739
29091	0.203	0.00715176	5.19	-2.45	1.14	BAIAP2L2	BAI1 associated protein 2 like 2	1.14
1182	0.203	0.00716845	5.19	-2.45	0.957	ZNF785	zinc finger protein 785	0.957
17541	0.203	0.00718359	-5.18	-2.45	-0.692			0.692
34117	0.203	0.00722464	-5.17	-2.45	-0.687			0.687
19538	0.203	0.00724672	-5.17	-2.45	-0.718			0.718
18470	0.203	0.00725162	5.17	-2.45	0.929			0.929
17145	0.203	0.00726252	-5.17	-2.45	-0.711	HYDIN	HYDIN, axonemal central pair apparatus protein	0.711
25635	0.203	0.00726361	5.17	-2.45	0.885	N4BP2L1	NEDD4 binding protein 2 like 1	0.885
37684	0.203	0.00729796	5.16	-2.46	1.51	ENTPD8	ectonucleoside triphosphate diphosphohydrolase 8	1.51
739	0.203	0.0074728	-5.12	-2.47	-0.706	SLC17A6	solute carrier family 17 member 6	0.706
15168	0.203	0.0074771	-5.12	-2.47	-1.21			1.21
23522	0.203	0.0074994	-5.12	-2.47	-0.789			0.789
25657	0.203	0.00753623	-5.11	-2.47	-0.713	WEE2-AS1	WEE2 antisense RNA 1	0.713
36419	0.203	0.0075447	5.11	-2.47	0.884	ERC2-IT1	ERC2 intronic transcript 1	0.884
3343	0.203	0.00754571	-5.11	-2.47	-0.717	SOX10	SRY-box 10	0.717
8077	0.203	0.00755657	5.11	-2.47	0.697	LY6G6F	lymphocyte antigen 6 complex, locus G6F	0.697
17063	0.203	0.00756323	-5.11	-2.47	-0.745			0.745
16650	0.203	0.00758041	-5.1	-2.47	-0.709			0.709
35794	0.203	0.00758539	5.1	-2.47	1.59	NLRP11	NLR family pyrin domain containing 11	1.59
29173	0.203	0.00761613	5.1	-2.47	3.72	TRBV20OR9-2	T cell receptor beta variable 20/OR9-2 (non-functional)	3.72
19129	0.203	0.00764285	-5.09	-2.48	-0.682	MCHR2	melanin concentrating hormone receptor 2	0.682
44262	0.203	0.00767093	-5.09	-2.48	-0.742	PLCG2	phospholipase C gamma 2	0.742
20039	0.203	0.00768651	-5.08	-2.48	-0.783	SCML4	sex comb on midleg-like 4 (Drosophila)	0.783
31027	0.203	0.00769104	5.08	-2.48	1.54	SCFV	single-chain Fv fragment	1.54
21493	0.203	0.00772567	-5.08	-2.48	-0.761			0.761
29230	0.203	0.00774099	-5.07	-2.48	-0.714			0.714
45115	0.203	0.00781199	-5.06	-2.49	-2.34	KRTAP3-3	keratin associated protein 3-3	2.34
17236	0.203	0.00783711	-5.05	-2.49	-0.707			0.707
19801	0.203	0.0078403	-5.05	-2.49	-0.705	TTC6	tetratricopeptide repeat domain 6	0.705
26475	0.203	0.00784053	-5.05	-2.49	-0.747			0.747
29925	0.203	0.00784089	-5.05	-2.49	-1.97	ZNF229	zinc finger protein 229	1.97
14328	0.203	0.00784202	5.05	-2.49	0.917			0.917
33099	0.203	0.00784768	5.05	-2.49	1.41	SYK	spleen associated tyrosine kinase	1.41
3406	0.203	0.00787453	-5.05	-2.49	-0.694	OR4K17	olfactory receptor family 4 subfamily K member 17	0.694
20963	0.203	0.0078948	-5.04	-2.49	-0.735	CYP4F29P	cytochrome P450 family 4 subfamily F member 29, pseudogene	0.735
25015	0.203	0.00793962	5.04	-2.49	0.938	DGCR5	DiGeorge syndrome critical region gene 5 (non-protein coding)	0.938
3667	0.203	0.00796426	5.03	-2.49	0.774			0.774
42989	0.203	0.00797978	-5.03	-2.5	-0.733			0.733
34528	0.203	0.00799736	5.02	-2.5	0.742	LAMB2P1	laminin subunit beta 2 pseudogene 1	0.742
3963	0.203	0.00800419	5.02	-2.5	0.695	LOC100287704	uncharacterized LOC100287704	0.695
4112	0.203	0.00800737	5.02	-2.5	1.09	MIP	major intrinsic protein of lens fiber	1.09
20247	0.203	0.00801256	-5.02	-2.5	-0.847			0.847
25530	0.203	0.00803934	5.02	-2.5	0.702	SPINK1	serine peptidase inhibitor, Kazal type 1	0.702
40657	0.203	0.00805573	-5.01	-2.5	-0.726			0.726
10785	0.203	0.00807618	-5.01	-2.5	-0.724	PSIP1	PC4 and SFRS1 interacting protein 1	0.724
29850	0.203	0.00810797	5	-2.5	0.705			0.705
29453	0.203	0.00811672	5	-2.5	0.755			0.755
11210	0.203	0.0081297	-5	-2.5	-0.689	NOS1	nitric oxide synthase 1	0.689
1819	0.203	0.00817143	-4.99	-2.51	-0.719			0.719
24123	0.203	0.00819344	-4.99	-2.51	-0.808			0.808
8913	0.203	0.00821051	-4.99	-2.51	-0.688	GDF6	growth differentiation factor 6	0.688
25827	0.203	0.00828773	-4.97	-2.51	-0.764			0.764
41418	0.203	0.00828837	-4.97	-2.51	-0.691	ERLIN2	ER lipid raft associated 2	0.691
44859	0.203	0.00829696	-4.97	-2.51	-0.782			0.782
22833	0.203	0.00832287	-4.97	-2.51	-0.827	CCDC144NL-AS1	CCDC144NL antisense RNA 1	0.827
25637	0.203	0.00833407	-4.96	-2.51	-0.906	ELN	elastin	0.906
3563	0.203	0.00833605	-4.96	-2.51	-0.717			0.717
25601	0.203	0.00833732	-4.96	-2.51	-1.58	TSGA10IP	testis specific 10 interacting protein	1.58
11387	0.203	0.00836362	-4.96	-2.52	-0.732	A3GALT2	alpha 1,3-galactosyltransferase 2	0.732
23258	0.203	0.00836407	-4.96	-2.52	-0.828	LOC643733	caspase 4, apoptosis-related cysteine peptidase pseudogene	0.828
5091	0.203	0.00836484	-4.96	-2.52	-0.67	KDR	kinase insert domain receptor	0.67
1838	0.203	0.00837176	4.96	-2.52	1.28	LCK	LCK proto-oncogene, Src family tyrosine kinase	1.28
26311	0.203	0.00838911	4.96	-2.52	1.43	HBB	hemoglobin subunit beta	1.43
36591	0.203	0.00839526	4.95	-2.52	0.877	AZGP1	alpha-2-glycoprotein 1, zinc-binding	0.877
9855	0.203	0.00840827	-4.95	-2.52	-0.688			0.688
7485	0.203	0.00841061	4.95	-2.52	1.09	CXCL12	C-X-C motif chemokine ligand 12	1.09
7888	0.203	0.00841901	-4.95	-2.52	-0.681	NKX6-1	NK6 homeobox 1	0.681
14198	0.203	0.00843288	-4.95	-2.52	-1.8			1.8
44576	0.203	0.00845632	-4.94	-2.52	-0.671			0.671
13441	0.203	0.00846346	4.94	-2.52	1.71			1.71
20196	0.203	0.00846431	4.94	-2.52	1.1			1.1
10731	0.203	0.0084658	4.94	-2.52	0.957	OAS2	2'-5'-oligoadenylate synthetase 2	0.957
18577	0.203	0.00847221	-4.94	-2.52	-0.946			0.946
12942	0.203	0.00852547	4.93	-2.52	1.17	XAGE3	X antigen family member 3	1.17
19493	0.203	0.00854041	4.93	-2.52	1.16	SCN3A	sodium voltage-gated channel alpha subunit 3	1.16
29306	0.203	0.00855483	-4.93	-2.53	-0.773	SLC26A7	solute carrier family 26 member 7	0.773
22471	0.203	0.00857874	4.92	-2.53	0.914	LOC107984282	uncharacterized LOC107984282	0.914
11997	0.203	0.00858753	4.92	-2.53	1.16	MCEMP1	mast cell expressed membrane protein 1	1.16
17522	0.203	0.00858893	-4.92	-2.53	-1.31	PRNT	prion protein (testis specific)	1.31
3538	0.203	0.00859771	-4.92	-2.53	-0.72	LOC100129884	uncharacterized LOC100129884	0.72
20621	0.203	0.00861467	-4.92	-2.53	-1.99	TUBAL3	tubulin alpha like 3	1.99
13775	0.203	0.00862393	-4.92	-2.53	-0.78	ZNF711	zinc finger protein 711	0.78
26426	0.203	0.00864015	-4.91	-2.53	-0.658			0.658
13695	0.203	0.00866296	4.91	-2.53	0.724			0.724
11423	0.203	0.00868469	-4.91	-2.53	-0.857	TRAF3IP2	TRAF3 interacting protein 2	0.857
688	0.203	0.00870084	-4.9	-2.53	-0.646	A4GNT	alpha-1,4-N-acetylglucosaminyltransferase	0.646
7320	0.203	0.00870385	4.9	-2.53	0.738			0.738
4873	0.203	0.00872581	-4.9	-2.53	-0.771	AMELY	amelogenin, Y-linked	0.771
30897	0.203	0.00872995	4.9	-2.53	1.66			1.66
12588	0.203	0.00873111	4.9	-2.53	1.39	PTGER1	prostaglandin E receptor 1	1.39
12573	0.203	0.00876275	-4.89	-2.54	-0.745			0.745
11542	0.203	0.0087658	-4.89	-2.54	-0.775	PTGER3	prostaglandin E receptor 3	0.775
37724	0.203	0.00877698	-4.89	-2.54	-1	CEACAM7	carcinoembryonic antigen related cell adhesion molecule 7	1
44593	0.203	0.00879867	-4.89	-2.54	-0.779			0.779
42050	0.203	0.0088013	4.89	-2.54	1.09	LRP1	LDL receptor related protein 1	1.09
20137	0.203	0.00881607	-4.88	-2.54	-0.692	ZIK1	zinc finger protein interacting with K protein 1	0.692
21011	0.203	0.00883445	-4.88	-2.54	-0.736			0.736
22936	0.203	0.00883908	-4.88	-2.54	-1.73	ADAMTS15	ADAM metallopeptidase with thrombospondin type 1 motif 15	1.73
12119	0.203	0.00889488	4.87	-2.54	0.689	CLEC10A	C-type lectin domain family 10 member A	0.689
15173	0.203	0.00890301	-4.87	-2.54	-0.643	NFE2L3	nuclear factor, erythroid 2 like 3	0.643
22434	0.203	0.00896554	4.86	-2.55	0.865	SIX3	SIX homeobox 3	0.865
23005	0.203	0.00900158	4.85	-2.55	0.83			0.83
45007	0.203	0.00903541	-4.85	-2.55	-0.773	C9orf135	chromosome 9 open reading frame 135	0.773
10737	0.203	0.00904144	4.85	-2.55	0.988	HTR6	5-hydroxytryptamine receptor 6	0.988
23246	0.203	0.00904849	4.85	-2.55	1.01	FAM209B	family with sequence similarity 209 member B	1.01
24877	0.203	0.00907689	4.84	-2.55	1.15	SLITRK1	SLIT and NTRK like family member 1	1.15
28446	0.203	0.00908559	-4.84	-2.55	-0.652	AOAH	acyloxyacyl hydrolase	0.652
2254	0.203	0.00908769	-4.84	-2.55	-0.748	WHSC1	Wolf-Hirschhorn syndrome candidate 1	0.748
42863	0.203	0.00910764	-4.84	-2.55	-0.654	ADAM23	ADAM metallopeptidase domain 23	0.654
31385	0.203	0.0091112	-4.84	-2.55	-0.895	SLC3A1	solute carrier family 3 member 1	0.895
14109	0.203	0.00915153	-4.83	-2.56	-2.81			2.81
30669	0.203	0.0091654	-4.83	-2.56	-0.644	LELP1	late cornified envelope like proline rich 1	0.644
22012	0.203	0.00917288	-4.83	-2.56	-0.786	SERPIND1	serpin family D member 1	0.786
31384	0.203	0.0091729	-4.83	-2.56	-1.96			1.96
8087	0.203	0.0091924	-4.82	-2.56	-0.791			0.791
17888	0.203	0.0092211	4.82	-2.56	0.9	CRYBB1	crystallin beta B1	0.9
32681	0.203	0.00922643	4.82	-2.56	1.35			1.35
11879	0.203	0.00923422	-4.82	-2.56	-1.42	RFT1	RFT1 homolog	1.42
39492	0.203	0.00925395	4.82	-2.56	1.29	FGR	FGR proto-oncogene, Src family tyrosine kinase	1.29
22256	0.203	0.00926445	-4.81	-2.56	-0.817			0.817
20530	0.203	0.00926933	4.81	-2.56	0.714	ZNF585A	zinc finger protein 585A	0.714
17635	0.203	0.00928099	4.81	-2.56	1.11	LOC283352	uncharacterized LOC283352	1.11
34268	0.203	0.00928919	-4.81	-2.56	-0.824			0.824
37215	0.203	0.00930264	-4.81	-2.56	-1.99			1.99
2855	0.203	0.00932726	-4.8	-2.56	-0.65	KCTD4	potassium channel tetramerization domain containing 4	0.65
24266	0.203	0.00933918	-4.8	-2.57	-0.792	CAPN8	calpain 8	0.792
26899	0.203	0.00934828	4.8	-2.57	0.713	FYN	FYN proto-oncogene, Src family tyrosine kinase	0.713
12991	0.203	0.00935551	-4.8	-2.57	-0.785	SAA4	serum amyloid A4, constitutive	0.785
43540	0.203	0.00940888	-4.79	-2.57	-0.657	ADCYAP1	adenylate cyclase activating polypeptide 1	0.657
21842	0.203	0.00942387	-4.79	-2.57	-0.792			0.792
33400	0.203	0.00943813	-4.79	-2.57	-3.11			3.11
28619	0.203	0.009443	-4.79	-2.57	-0.823			0.823
31912	0.203	0.00946003	-4.78	-2.57	-0.646	NRG2	neuregulin 2	0.646
16000	0.203	0.00946515	4.78	-2.57	1.34			1.34
10231	0.203	0.00947737	4.78	-2.57	0.805	ID2	inhibitor of DNA binding 2, HLH protein	0.805
17510	0.203	0.0094954	-4.78	-2.57	-1.1			1.1
12039	0.203	0.00949743	-4.78	-2.57	-0.656	CLEC7A	C-type lectin domain family 7 member A	0.656
43996	0.203	0.00950965	-4.78	-2.57	-0.638	DACT3	dishevelled binding antagonist of beta catenin 3	0.638
44883	0.203	0.00952453	-4.77	-2.57	-1.56			1.56
17067	0.203	0.00953624	-4.77	-2.57	-0.829			0.829
10555	0.203	0.00955903	4.77	-2.58	0.831			0.831
36372	0.203	0.00959708	4.76	-2.58	0.64			0.64
22802	0.203	0.00959998	4.76	-2.58	0.779			0.779
22060	0.203	0.00960386	4.76	-2.58	1.13	DOC2B	double C2 domain beta	1.13
29093	0.203	0.00962036	-4.76	-2.58	-1.11			1.11
4643	0.203	0.00963488	-4.76	-2.58	-0.651	HSPA1L	heat shock protein family A (Hsp70) member 1 like	0.651
5270	0.203	0.00964892	-4.76	-2.58	-2.03	LHFPL3-AS2	LHFPL3 antisense RNA 2	2.03
24231	0.203	0.0096587	4.76	-2.58	1.97			1.97
18917	0.203	0.00967415	4.75	-2.58	1.2	LOC151174	uncharacterized LOC151174	1.2
30694	0.203	0.00968849	-4.75	-2.58	-0.839	SYNPR	synaptoporin	0.839
7105	0.203	0.00969317	4.75	-2.58	1.29			1.29
31010	0.203	0.00969605	-4.75	-2.58	-0.791	IFNB1	interferon beta 1	0.791
35382	0.203	0.00970738	-4.75	-2.58	-0.643	CDH4	cadherin 4	0.643
15230	0.203	0.00971284	4.75	-2.58	1.17			1.17
2893	0.203	0.00976707	-4.74	-2.59	-1.36			1.36
14889	0.203	0.00978058	4.74	-2.59	0.711	WFDC5	WAP four-disulfide core domain 5	0.711
3106	0.203	0.00981679	4.73	-2.59	0.788	KRT35	keratin 35	0.788
8518	0.203	0.00982421	-4.73	-2.59	-0.636	ABCB1	ATP binding cassette subfamily B member 1	0.636
40138	0.203	0.00982793	-4.73	-2.59	-0.759	NPAS3	neuronal PAS domain protein 3	0.759
24705	0.203	0.0098326	4.73	-2.59	1.61	DKFZP434K028	uncharacterized LOC26070	1.61
40833	0.203	0.00983466	-4.73	-2.59	-0.633			0.633
32929	0.203	0.00984264	4.73	-2.59	1.61	MOBP	myelin-associated oligodendrocyte basic protein	1.61
2309	0.203	0.00984719	4.73	-2.59	0.709	CCR7	C-C motif chemokine receptor 7	0.709
23200	0.203	0.00989502	-4.72	-2.59	-0.797	S100A9	S100 calcium binding protein A9	0.797
42485	0.203	0.00989607	4.72	-2.59	1.14	ANK1	ankyrin 1	1.14
27755	0.203	0.00990959	4.72	-2.59	1.28			1.28
28924	0.203	0.0099261	-4.72	-2.59	-0.888	FAT3	FAT atypical cadherin 3	0.888
9066	0.203	0.00994101	-4.72	-2.59	-0.791			0.791
34338	0.203	0.00996322	-4.71	-2.59	-0.638			0.638
37713	0.203	0.00997061	4.71	-2.6	0.626	ARHGEF10	Rho guanine nucleotide exchange factor 10	0.626
41839	0.203	0.00997188	-4.71	-2.6	-0.753	LOC541467	uncharacterized LOC541467	0.753
9680	0.203	0.00999846	-4.71	-2.6	-0.787			0.787
8678	0.203	0.0100261	-4.7	-2.6	-0.638	SPATA22	spermatogenesis associated 22	0.638
25391	0.203	0.0100683	-4.7	-2.6	-2.11	UROC1	urocanate hydratase 1	2.11
42666	0.203	0.0100905	4.69	-2.6	0.886	HBG2	hemoglobin subunit gamma 2	0.886
18861	0.203	0.0101145	-4.69	-2.6	-0.816	WFIKKN2	WAP, follistatin/kazal, immunoglobulin, kunitz and netrin domain containing 2	0.816
34313	0.203	0.0101384	4.69	-2.6	0.716	C1QA	complement C1q A chain	0.716
26259	0.203	0.0101504	-4.69	-2.6	-0.802	FAM81B	family with sequence similarity 81 member B	0.802
29998	0.203	0.010162	-4.68	-2.6	-0.785	DNAJB3	DnaJ heat shock protein family (Hsp40) member B3	0.785
17611	0.203	0.010175	-4.68	-2.6	-1.91	PMP2	peripheral myelin protein 2	1.91
16523	0.203	0.0102079	4.68	-2.61	0.831	C20orf85	chromosome 20 open reading frame 85	0.831
22605	0.203	0.0102241	4.68	-2.61	0.655	STX1B	syntaxin 1B	0.655
1691	0.203	0.0102413	-4.67	-2.61	-0.618	C9orf47///S1PR3	chromosome 9 open reading frame 47///sphingosine-1-phosphate receptor 3	0.618
4815	0.203	0.0102511	4.67	-2.61	0.814	GLIS3	GLIS family zinc finger 3	0.814
43068	0.203	0.0102568	4.67	-2.61	0.722			0.722
43260	0.203	0.0102569	4.67	-2.61	0.633	MAP2K7	mitogen-activated protein kinase kinase 7	0.633
20857	0.203	0.010351	4.66	-2.61	0.914			0.914
15238	0.203	0.0103515	4.66	-2.61	1.37	SLC5A1	solute carrier family 5 member 1	1.37
6154	0.203	0.0103627	4.66	-2.61	1.11	PNMA3	paraneoplastic Ma antigen 3	1.11
42017	0.203	0.0103679	-4.66	-2.61	-0.625	SLC38A3	solute carrier family 38 member 3	0.625
13507	0.203	0.0103797	-4.66	-2.61	-0.635			0.635
44506	0.203	0.0104077	4.65	-2.62	1.05			1.05
39061	0.203	0.0104148	-4.65	-2.62	-0.623	FCN2	ficolin 2	0.623
38545	0.203	0.0104221	4.65	-2.62	0.814			0.814
37570	0.203	0.0104262	-4.65	-2.62	-1.14			1.14
18500	0.203	0.0104449	-4.65	-2.62	-0.64	GRIN2A	glutamate ionotropic receptor NMDA type subunit 2A	0.64
36570	0.203	0.0104784	4.64	-2.62	1.13	PPP1R14D	protein phosphatase 1 regulatory inhibitor subunit 14D	1.13
2471	0.203	0.0104786	4.64	-2.62	0.737	IL1R2	interleukin 1 receptor type 2	0.737
10639	0.203	0.0105463	4.63	-2.62	1.69	TYR	tyrosinase	1.69
31615	0.203	0.0105484	4.63	-2.62	0.892			0.892
15386	0.203	0.0105584	-4.63	-2.62	-1.84	FLJ21408	uncharacterized LOC400512	1.84
8924	0.203	0.0105637	-4.63	-2.62	-0.629			0.629
4900	0.203	0.0105682	-4.63	-2.62	-0.634	IGLV6-57	immunoglobulin lambda variable 6-57	0.634
5483	0.203	0.0106063	-4.63	-2.62	-0.631	NDUFA5	NADH:ubiquinone oxidoreductase subunit A5	0.631
4060	0.203	0.0106495	-4.62	-2.63	-0.792			0.792
9005	0.203	0.010663	-4.62	-2.63	-0.819			0.819
33053	0.203	0.0106995	-4.61	-2.63	-0.713	SIM1	single-minded family bHLH transcription factor 1	0.713
31377	0.203	0.0107037	4.61	-2.63	1.42	KCNE4	potassium voltage-gated channel subfamily E regulatory subunit 4	1.42
36838	0.203	0.0107274	4.61	-2.63	1.52	TAS2R43	taste 2 receptor member 43	1.52
18519	0.203	0.0108554	4.59	-2.64	1.67	BTC	betacellulin	1.67
2199	0.203	0.0108971	4.59	-2.64	0.892			0.892
7362	0.203	0.0108979	4.59	-2.64	0.671	JAK3	Janus kinase 3	0.671
2405	0.203	0.0109054	-4.59	-2.64	-0.843	GABRB3	gamma-aminobutyric acid type A receptor beta3 subunit	0.843
36502	0.203	0.0109058	-4.59	-2.64	-0.624	MIR4307HG	MIR4307 host gene	0.624
13202	0.203	0.0109078	4.59	-2.64	0.688			0.688
2378	0.203	0.0109114	4.59	-2.64	0.725			0.725
31026	0.203	0.0109487	4.58	-2.64	2.17	SYNRG	synergin, gamma	2.17
10679	0.203	0.0109656	-4.58	-2.64	-0.817	CYP19A1	cytochrome P450 family 19 subfamily A member 1	0.817
5512	0.203	0.0109763	-4.58	-2.64	-0.806	PTPRT	protein tyrosine phosphatase, receptor type T	0.806
39053	0.203	0.0109789	4.58	-2.64	1.64			1.64
28877	0.203	0.0109869	-4.58	-2.64	-2.4	THSD7A	thrombospondin type 1 domain containing 7A	2.4
2089	0.203	0.0110443	4.57	-2.64	1.21			1.21
22680	0.203	0.0110516	-4.57	-2.64	-0.631			0.631
11554	0.203	0.0110646	-4.57	-2.64	-0.805	PKD2L2	polycystin 2 like 2, transient receptor potential cation channel	0.805
41211	0.203	0.0110972	4.56	-2.65	0.766	FHAD1	forkhead associated phosphopeptide binding domain 1	0.766
4597	0.203	0.0110997	4.56	-2.65	1.17	OR1E1	olfactory receptor family 1 subfamily E member 1	1.17
43966	0.203	0.0111336	-4.56	-2.65	-0.614	HLA-DPB1	major histocompatibility complex, class II, DP beta 1	0.614
44116	0.203	0.0111439	-4.56	-2.65	-0.801			0.801
7329	0.203	0.0112159	4.55	-2.65	0.759			0.759
30060	0.203	0.011224	-4.55	-2.65	-0.863	ATRNL1	attractin like 1	0.863
4379	0.203	0.0112505	-4.55	-2.65	-0.812	RADIL	Rap associating with DIL domain	0.812
27497	0.203	0.0112581	4.54	-2.65	0.879			0.879
5009	0.203	0.0113014	-4.54	-2.65	-0.787			0.787
2080	0.203	0.0113108	-4.54	-2.65	-0.622	ABCB1	ATP binding cassette subfamily B member 1	0.622
690	0.203	0.0113299	-4.54	-2.66	-0.64			0.64
28101	0.203	0.0113399	4.53	-2.66	0.967	CFAP157	cilia and flagella associated protein 157	0.967
29285	0.203	0.01135	4.53	-2.66	1.51	FAIM2	Fas apoptotic inhibitory molecule 2	1.51
35524	0.203	0.0113645	4.53	-2.66	0.983	SLC29A4	solute carrier family 29 member 4	0.983
38072	0.203	0.0113689	-4.53	-2.66	-0.797			0.797
34522	0.203	0.0114144	-4.53	-2.66	-0.847			0.847
11155	0.203	0.0114166	4.53	-2.66	0.661			0.661
31894	0.203	0.0114177	-4.53	-2.66	-1.75	TDO2	tryptophan 2,3-dioxygenase	1.75
17472	0.203	0.0114606	-4.52	-2.66	-0.882			0.882
33161	0.203	0.0115062	4.52	-2.66	1.07	OSCAR	osteoclast associated, immunoglobulin-like receptor	1.07
11803	0.203	0.0115487	-4.51	-2.66	-0.837	FERMT1	fermitin family member 1	0.837
27673	0.203	0.0116068	-4.5	-2.67	-1.5			1.5
7612	0.203	0.0116135	-4.5	-2.67	-0.624			0.624
38979	0.203	0.0116652	4.5	-2.67	0.743	ALS2	ALS2, alsin Rho guanine nucleotide exchange factor	0.743
3660	0.203	0.0117248	-4.49	-2.67	-0.844			0.844
16119	0.203	0.011732	-4.49	-2.67	-0.626	ITGB3	integrin subunit beta 3	0.626
16507	0.203	0.011739	4.49	-2.67	1.68	GPR15	G protein-coupled receptor 15	1.68
40930	0.203	0.0117573	4.49	-2.67	1.37	MRGPRX2	MAS related GPR family member X2	1.37
12383	0.203	0.0117788	-4.48	-2.67	-0.627	TMEM26	transmembrane protein 26	0.627
30717	0.203	0.0118273	-4.48	-2.68	-0.629			0.629
16996	0.203	0.0118408	-4.48	-2.68	-0.84			0.84
15033	0.203	0.0118622	-4.47	-2.68	-0.848			0.848
28486	0.203	0.0119528	-4.46	-2.68	-0.717	PGBD1	piggyBac transposable element derived 1	0.717
36260	0.203	0.0119919	-4.46	-2.68	-0.765			0.765
12448	0.203	0.0120111	4.46	-2.68	0.856	CDH4	cadherin 4	0.856
15989	0.203	0.0120112	4.46	-2.68	0.638	HLA-DOA	major histocompatibility complex, class II, DO alpha	0.638
11969	0.203	0.0120425	-4.45	-2.69	-0.834	USP29	ubiquitin specific peptidase 29	0.834
35231	0.203	0.0120611	4.45	-2.69	0.672			0.672
39365	0.203	0.0120666	4.45	-2.69	0.948			0.948
4761	0.203	0.0120906	-4.45	-2.69	-2.41	HTR1F	5-hydroxytryptamine receptor 1F	2.41
4928	0.203	0.0120973	4.45	-2.69	1.15	ZSCAN12P1	zinc finger and SCAN domain containing 12 pseudogene 1	1.15
4912	0.203	0.012136	-4.44	-2.69	-0.608			0.608
14158	0.203	0.0121474	4.44	-2.69	1.83			1.83
32738	0.203	0.0121677	-4.44	-2.69	-0.887	ITGA9	integrin subunit alpha 9	0.887
37922	0.203	0.0121689	4.44	-2.69	0.601	ZBTB40	zinc finger and BTB domain containing 40	0.601
17584	0.203	0.0122182	-4.44	-2.69	-0.869			0.869
44345	0.203	0.0123462	4.42	-2.7	0.778	MTERF1	mitochondrial transcription termination factor 1	0.778
21582	0.203	0.0123736	-4.42	-2.7	-0.852	CCL22	C-C motif chemokine ligand 22	0.852
39473	0.203	0.0124176	4.41	-2.7	0.761			0.761
278	0.203	0.0124531	-4.41	-2.7	-2.48	LRRC4	leucine rich repeat containing 4	2.48
36532	0.203	0.0124551	-4.41	-2.7	-1.01	ARHGAP6	Rho GTPase activating protein 6	1.01
13870	0.203	0.0124644	-4.41	-2.7	-0.879	RGSL1	regulator of G-protein signaling like 1	0.879
8159	0.203	0.012477	-4.41	-2.7	-0.825	ESRRB	estrogen related receptor beta	0.825
35886	0.203	0.0125134	4.4	-2.7	1.08	ERVW-1	endogenous retrovirus group W member 1	1.08
16634	0.203	0.0125288	-4.4	-2.7	-0.904	CRIP3	cysteine rich protein 3	0.904
7959	0.203	0.0125521	4.4	-2.71	0.61	COL25A1	collagen type XXV alpha 1 chain	0.61
13817	0.203	0.0126361	4.39	-2.71	1.25	CLTC	clathrin heavy chain	1.25
29125	0.203	0.0126384	4.39	-2.71	0.653	ZNF407	zinc finger protein 407	0.653
10010	0.203	0.0127239	-4.38	-2.71	-0.613			0.613
25247	0.203	0.0127857	-4.38	-2.71	-1.55			1.55
42823	0.203	0.0127971	4.37	-2.72	0.829	SEMA4D	semaphorin 4D	0.829
3433	0.203	0.0128409	-4.37	-2.72	-0.61	PCDHB4	protocadherin beta 4	0.61
39634	0.203	0.0128439	4.37	-2.72	0.607			0.607
18699	0.203	0.012891	4.36	-2.72	0.617			0.617
43825	0.203	0.012894	4.36	-2.72	0.777			0.777
42577	0.203	0.0129206	4.36	-2.72	1.06	CDKL2	cyclin dependent kinase like 2	1.06
21471	0.203	0.0129549	-4.36	-2.72	-0.586	KNCN	kinocilin	0.586
32027	0.203	0.01302	-4.35	-2.72	-1.58			1.58
24141	0.203	0.0130918	-4.34	-2.73	-2.47			2.47
7497	0.203	0.0131102	-4.34	-2.73	-0.857			0.857
33584	0.203	0.0131414	4.34	-2.73	0.958			0.958
6269	0.203	0.0131511	-4.34	-2.73	-0.606			0.606
45033	0.203	0.0131792	-4.34	-2.73	-0.608			0.608
23966	0.203	0.0131816	-4.34	-2.73	-0.61			0.61
22423	0.203	0.0131917	-4.33	-2.73	-0.891			0.891
36546	0.203	0.0132302	-4.33	-2.73	-0.591	METTL16	methyltransferase like 16	0.591
4935	0.203	0.0132523	4.33	-2.73	0.617	LOC100506476	uncharacterized LOC100506476	0.617
27523	0.203	0.0132659	4.33	-2.73	1.14	AK8	adenylate kinase 8	1.14
3316	0.203	0.0132784	-4.33	-2.73	-1.68	GRK3	G protein-coupled receptor kinase 3	1.68
10330	0.203	0.0132885	-4.32	-2.73	-0.859	KRTAP4-3	keratin associated protein 4-3	0.859
24853	0.203	0.0133018	-4.32	-2.73	-1.73	LOC101927592	uncharacterized LOC101927592	1.73
23931	0.203	0.0133814	-4.32	-2.74	-0.619			0.619
43034	0.203	0.0133833	-4.32	-2.74	-0.812			0.812
34122	0.203	0.0134176	4.31	-2.74	0.647			0.647
31556	0.203	0.0134897	-4.31	-2.74	-0.618			0.618
10656	0.203	0.0134932	4.3	-2.74	0.587			0.587
8072	0.203	0.0135472	-4.3	-2.74	-0.846			0.846
6138	0.203	0.0136065	4.29	-2.75	1.17	C6orf25	chromosome 6 open reading frame 25	1.17
16407	0.203	0.0136665	-4.29	-2.75	-0.884			0.884
35451	0.203	0.0136699	4.29	-2.75	1.2	SP2	Sp2 transcription factor	1.2
13668	0.203	0.013675	-4.29	-2.75	-0.611	MEX3C	mex-3 RNA binding family member C	0.611
19602	0.203	0.0137018	-4.28	-2.75	-0.926	SLC2A2	solute carrier family 2 member 2	0.926
33917	0.203	0.0137199	4.28	-2.75	1.4			1.4
10025	0.203	0.0137272	-4.28	-2.75	-0.847	WFDC6	WAP four-disulfide core domain 6	0.847
4691	0.203	0.0137614	4.28	-2.75	1.61	CAMK2D	calcium/calmodulin dependent protein kinase II delta	1.61
8593	0.203	0.013775	4.28	-2.75	0.664			0.664
26078	0.203	0.0137777	-4.28	-2.75	-0.607			0.607
1947	0.203	0.0138863	4.27	-2.76	0.684			0.684
18545	0.203	0.0139053	-4.27	-2.76	-0.943	RFX6	regulatory factor X6	0.943
17661	0.203	0.0139433	-4.26	-2.76	-0.859			0.859
15155	0.203	0.0140116	4.26	-2.76	0.792	CEP97	centrosomal protein 97	0.792
23352	0.203	0.0140125	4.26	-2.76	0.637	MUC7	mucin 7, secreted	0.637
21966	0.203	0.014039	-4.25	-2.76	-1.48	PPP1R9B	protein phosphatase 1 regulatory subunit 9B	1.48
27408	0.203	0.0140399	4.25	-2.76	1.18			1.18
32306	0.203	0.0140753	-4.25	-2.76	-0.905			0.905
12181	0.203	0.0141301	-4.25	-2.77	-0.601	CRB1	crumbs 1, cell polarity complex component	0.601
19826	0.203	0.0141398	-4.24	-2.77	-0.935			0.935
38996	0.203	0.0141498	-4.24	-2.77	-0.588			0.588
40508	0.203	0.0141746	-4.24	-2.77	-0.867			0.867
15112	0.203	0.0141782	-4.24	-2.77	-0.886			0.886
37479	0.203	0.0141848	4.24	-2.77	0.615	ZNF625	zinc finger protein 625	0.615
4490	0.203	0.0142122	-4.24	-2.77	-0.591	OPRM1	opioid receptor mu 1	0.591
24113	0.203	0.0143264	-4.23	-2.77	-0.646	PTH1R	parathyroid hormone 1 receptor	0.646
8396	0.203	0.0143374	4.23	-2.77	0.889	MFAP2	microfibrillar associated protein 2	0.889
27853	0.203	0.0143385	-4.23	-2.77	-0.914			0.914
43576	0.203	0.0143391	-4.23	-2.77	-1.57	CD200	CD200 molecule	1.57
29467	0.203	0.0143492	4.23	-2.77	0.778	TMEM61	transmembrane protein 61	0.778
32914	0.203	0.0143682	-4.22	-2.77	-0.558	RPL10	ribosomal protein L10	0.558
3061	0.203	0.014403	-4.22	-2.78	-1.42			1.42
26340	0.203	0.0144127	-4.22	-2.78	-0.724			0.724
29161	0.203	0.0144275	-4.22	-2.78	-1.75	2018-09-08	septin 8	1.75
14349	0.203	0.0144442	-4.22	-2.78	-0.896	TNFSF18	tumor necrosis factor superfamily member 18	0.896
5639	0.203	0.0144921	-4.21	-2.78	-0.569			0.569
30238	0.203	0.0144973	-4.21	-2.78	-0.897	MMP2	matrix metallopeptidase 2	0.897
41846	0.203	0.0145066	4.21	-2.78	0.749			0.749
21021	0.203	0.0145664	-4.21	-2.78	-0.608	IQGAP1	IQ motif containing GTPase activating protein 1	0.608
19943	0.203	0.0146079	-4.2	-2.78	-0.925			0.925
13272	0.203	0.0146174	4.2	-2.78	0.677			0.677
1963	0.203	0.0146736	-4.2	-2.78	-0.633	ZBTB20-AS1	ZBTB20 antisense RNA 1	0.633
31082	0.203	0.0146922	4.2	-2.79	1.11	F2RL3	F2R like thrombin/trypsin receptor 3	1.11
23390	0.203	0.0147249	-4.19	-2.79	-0.973			0.973
27437	0.203	0.0147435	-4.19	-2.79	-0.613			0.613
18109	0.203	0.0147594	-4.19	-2.79	-0.604			0.604
24410	0.203	0.0147947	4.19	-2.79	1.53	CNPY3	canopy FGF signaling regulator 3	1.53
26889	0.203	0.0148348	-4.18	-2.79	-1.42			1.42
2434	0.203	0.0148447	4.18	-2.79	0.86	CACNA1S	calcium voltage-gated channel subunit alpha1 S	0.86
33101	0.203	0.0148497	4.18	-2.79	1.12	ZDHHC1	zinc finger DHHC-type containing 1	1.12
21401	0.203	0.014875	-4.18	-2.79	-0.914	CTAG2	cancer/testis antigen 2	0.914
38174	0.203	0.0148814	4.18	-2.79	1.09	PALMD	palmdelphin	1.09
31481	0.203	0.0150099	4.17	-2.8	1.08	GLYCTK-AS1	GLYCTK antisense RNA 1	1.08
12978	0.203	0.0150218	-4.17	-2.8	-1.47			1.47
11489	0.203	0.0150903	4.16	-2.8	0.788	LURAP1	leucine rich adaptor protein 1	0.788
27472	0.203	0.015091	4.16	-2.8	1.4	PALM3	paralemmin 3	1.4
13836	0.203	0.0150968	-4.16	-2.8	-0.758			0.758
28626	0.203	0.0151052	4.16	-2.8	0.581	MGC24103	uncharacterized MGC24103	0.581
2421	0.203	0.0151261	-4.16	-2.8	-0.876	ESR2	estrogen receptor 2	0.876
31705	0.203	0.015163	-4.16	-2.8	-0.932			0.932
11932	0.203	0.0152656	-4.15	-2.81	-0.624	ANGPT2	angiopoietin 2	0.624
23622	0.203	0.0152666	-4.15	-2.81	-1.28			1.28
21741	0.203	0.0153513	4.14	-2.81	0.788	TEX14	testis expressed 14, intercellular bridge forming factor	0.788
17588	0.203	0.0153654	4.14	-2.81	1.04	EHBP1L1	EH domain binding protein 1 like 1	1.04
5622	0.203	0.0153732	4.14	-2.81	1.19			1.19
42972	0.203	0.0154219	4.13	-2.81	0.842			0.842
26564	0.203	0.0154371	4.13	-2.81	0.625			0.625
18513	0.203	0.0154567	4.13	-2.81	0.719			0.719
33610	0.203	0.0154674	-4.13	-2.81	-1.97	NEAT1	nuclear paraspeckle assembly transcript 1 (non-protein coding)	1.97
21943	0.203	0.0155247	-4.13	-2.81	-0.972			0.972
20353	0.203	0.0155808	4.12	-2.82	1.41	EDNRA	endothelin receptor type A	1.41
5525	0.203	0.0156298	-4.12	-2.82	-0.589	VAX2	ventral anterior homeobox 2	0.589
12475	0.203	0.0156438	4.12	-2.82	0.851			0.851
10756	0.203	0.0156837	4.11	-2.82	1.03	BMP7	bone morphogenetic protein 7	1.03
34526	0.203	0.0157158	-4.11	-2.82	-1.25			1.25
8490	0.203	0.0157299	-4.11	-2.82	-0.875	KCNK13	potassium two pore domain channel subfamily K member 13	0.875
35704	0.203	0.0157316	-4.11	-2.82	-0.877	ITGA4	integrin subunit alpha 4	0.877
36284	0.203	0.0157456	4.11	-2.82	1			1
19495	0.203	0.0158215	4.1	-2.82	0.805	SRSF12	serine and arginine rich splicing factor 12	0.805
5128	0.203	0.0158306	4.1	-2.82	0.835	ITGB2	integrin subunit beta 2	0.835
3734	0.203	0.0158822	-4.1	-2.83	-0.871			0.871
39750	0.203	0.0159131	4.09	-2.83	0.781	MELTF	melanotransferrin	0.781
4342	0.203	0.0159197	-4.09	-2.83	-0.914	GOSR1	golgi SNAP receptor complex member 1	0.914
26618	0.203	0.0159369	4.09	-2.83	1.52	FAM110B	family with sequence similarity 110 member B	1.52
7585	0.203	0.0159729	4.09	-2.83	0.891			0.891
38734	0.203	0.0159852	4.09	-2.83	0.758	IL10RA	interleukin 10 receptor subunit alpha	0.758
35180	0.203	0.0159904	4.09	-2.83	0.729	LEPR	leptin receptor	0.729
41899	0.203	0.0159945	4.09	-2.83	0.783	NAPSA	napsin A aspartic peptidase	0.783
32071	0.203	0.0159969	4.09	-2.83	0.653	CPN2	carboxypeptidase N subunit 2	0.653
24932	0.203	0.0160024	4.09	-2.83	1.12	MEP1A	meprin A subunit alpha	1.12
22692	0.203	0.0160352	4.08	-2.83	0.642	PRSS1	protease, serine 1	0.642
8067	0.203	0.016048	-4.08	-2.83	-0.581	GPC6	glypican 6	0.581
7918	0.203	0.016086	-4.08	-2.83	-0.898	RGR	retinal G protein coupled receptor	0.898
17857	0.203	0.0160961	-4.08	-2.83	-0.602	DUSP21	dual specificity phosphatase 21	0.602
31495	0.203	0.0161051	4.08	-2.83	1.53	EMID1	EMI domain containing 1	1.53
18575	0.203	0.0161071	-4.08	-2.83	-0.789	LOC100996385	uncharacterized LOC100996385	0.789
40021	0.203	0.016121	4.08	-2.83	1.17	IL1A	interleukin 1 alpha	1.17
43072	0.203	0.0161442	4.08	-2.83	0.574	ZNF329	zinc finger protein 329	0.574
8991	0.203	0.0161504	-4.08	-2.84	-0.865	CLIP3	CAP-Gly domain containing linker protein 3	0.865
33098	0.203	0.0162443	4.07	-2.84	0.716			0.716
11239	0.203	0.0162656	4.07	-2.84	0.735	LOC401317	uncharacterized LOC401317	0.735
13356	0.203	0.0163305	-4.06	-2.84	-0.593			0.593
13611	0.203	0.0163305	-4.06	-2.84	-0.593	RNF128	ring finger protein 128, E3 ubiquitin protein ligase	0.593
14120	0.203	0.0163305	-4.06	-2.84	-0.593	MGC2889	uncharacterized protein MGC2889	0.593
14374	0.203	0.0163305	-4.06	-2.84	-0.593	AKR1C6P	aldo-keto reductase family 1 member C6, pseudogene	0.593
14459	0.203	0.0163305	-4.06	-2.84	-0.593			0.593
15308	0.203	0.0163305	-4.06	-2.84	-0.593	UNC93A	unc-93 homolog A (C. elegans)	0.593
15392	0.203	0.0163305	-4.06	-2.84	-0.593	BMS1P6	BMS1, ribosome biogenesis factor pseudogene 6	0.593
15647	0.203	0.0163305	-4.06	-2.84	-0.593	ABHD10	abhydrolase domain containing 10	0.593
16326	0.203	0.0163305	-4.06	-2.84	-0.593	B3GALT1	beta-1,3-galactosyltransferase 1	0.593
12674	0.203	0.016345	4.06	-2.84	0.966	CNR2	cannabinoid receptor 2	0.966
14249	0.203	0.0163506	-4.06	-2.84	-0.975	IGHV3-30	immunoglobulin heavy variable 3-30	0.975
8524	0.203	0.0163531	4.06	-2.84	0.805			0.805
16752	0.203	0.0163537	-4.06	-2.84	-0.591	CALN1	calneuron 1	0.591
29941	0.203	0.0163942	-4.06	-2.84	-0.606			0.606
17347	0.203	0.0164358	-4.05	-2.84	-0.595			0.595
7077	0.203	0.0164377	-4.05	-2.84	-0.904			0.904
9484	0.203	0.0164411	-4.05	-2.84	-0.679	PPP1R32	protein phosphatase 1 regulatory subunit 32	0.679
10889	0.203	0.0164479	-4.05	-2.84	-0.587	WEE2-AS1	WEE2 antisense RNA 1	0.587
11567	0.203	0.0164479	-4.05	-2.84	-0.587	FAM71D	family with sequence similarity 71 member D	0.587
19479	0.203	0.0164772	-4.05	-2.85	-0.601	CENPVL1	centromere protein V like 1	0.601
24926	0.203	0.0164824	4.05	-2.85	1.62	LINC01361	long intergenic non-protein coding RNA 1361	1.62
11565	0.203	0.0164854	-4.05	-2.85	-0.586			0.586
24314	0.203	0.0165055	-4.05	-2.85	-0.968			0.968
20263	0.203	0.0165168	-4.05	-2.85	-2.06	ABRA	actin binding Rho activating protein	2.06
3333	0.203	0.016522	4.05	-2.85	1.16			1.16
38574	0.203	0.0165589	-4.04	-2.85	-1.94	TXLNB	taxilin beta	1.94
24831	0.203	0.0165646	4.04	-2.85	0.829			0.829
14288	0.203	0.0165906	-4.04	-2.85	-0.585			0.585
13396	0.203	0.0165906	4.04	-2.85	0.8	TREX2	three prime repair exonuclease 2	0.8
8681	0.203	0.0165988	-4.04	-2.85	-0.583	S100A12	S100 calcium binding protein A12	0.583
20329	0.203	0.0166036	-4.04	-2.85	-0.605			0.605
21095	0.203	0.0166036	-4.04	-2.85	-0.605	SCAMP5	secretory carrier membrane protein 5	0.605
13183	0.203	0.0166142	-4.04	-2.85	-0.587			0.587
13437	0.203	0.0166142	-4.04	-2.85	-0.587	FAM124B	family with sequence similarity 124 member B	0.587
13946	0.203	0.0166142	-4.04	-2.85	-0.587			0.587
14200	0.203	0.0166142	-4.04	-2.85	-0.587			0.587
14879	0.203	0.0166142	-4.04	-2.85	-0.587	BTNL9	butyrophilin like 9	0.587
15314	0.203	0.0166159	-4.04	-2.85	-0.595			0.595
16247	0.203	0.0166159	-4.04	-2.85	-0.595			0.595
16417	0.203	0.0166159	-4.04	-2.85	-0.595			0.595
17692	0.203	0.0166159	-4.04	-2.85	-0.595			0.595
12761	0.203	0.0166494	-4.04	-2.85	-0.589	RAB11FIP1	RAB11 family interacting protein 1	0.589
13015	0.203	0.0166494	-4.04	-2.85	-0.589	MPP4	membrane palmitoylated protein 4	0.589
13523	0.203	0.0166494	-4.04	-2.85	-0.589			0.589
13778	0.203	0.0166494	-4.04	-2.85	-0.589			0.589
14457	0.203	0.0166494	-4.04	-2.85	-0.589	DCC	DCC netrin 1 receptor	0.589
14966	0.203	0.0166494	-4.04	-2.85	-0.589	IGSF5	immunoglobulin superfamily member 5	0.589
13521	0.203	0.0166682	-4.04	-2.85	-0.591	CD302	CD302 molecule	0.591
13945	0.203	0.0166828	-4.04	-2.85	-0.59	ALDH8A1	aldehyde dehydrogenase 8 family member A1	0.59
14199	0.203	0.0166828	-4.04	-2.85	-0.59	LHX9	LIM homeobox 9	0.59
17098	0.203	0.0166942	-4.03	-2.85	-0.593			0.593
30885	0.203	0.0167097	4.03	-2.85	0.568	ZBTB16	zinc finger and BTB domain containing 16	0.568
18031	0.203	0.0167203	-4.03	-2.85	-0.599	ANO5	anoctamin 5	0.599
19135	0.203	0.0167203	-4.03	-2.85	-0.599	BHMT2	betaine--homocysteine S-methyltransferase 2	0.599
19221	0.203	0.0167203	-4.03	-2.85	-0.599	GRIA3	glutamate ionotropic receptor AMPA type subunit 3	0.599
19306	0.203	0.0167203	-4.03	-2.85	-0.599			0.599
19816	0.203	0.0167203	-4.03	-2.85	-0.599	LOC283788	FSHD region gene 1 pseudogene	0.599
23301	0.203	0.0167288	-4.03	-2.85	-0.601			0.601
8699	0.203	0.0167355	-4.03	-2.85	-0.925			0.925
36820	0.203	0.0167513	-4.03	-2.85	-0.907			0.907
38990	0.203	0.0167855	4.03	-2.86	0.575			0.575
32762	0.203	0.0167867	4.03	-2.86	1.24			1.24
10969	0.203	0.0167991	-4.03	-2.86	-0.582			0.582
38032	0.203	0.0168192	-4.03	-2.86	-0.911	DDIAS	DNA damage induced apoptosis suppressor	0.911
10376	0.203	0.0168234	-4.02	-2.86	-0.586	ABCA6	ATP binding cassette subfamily A member 6	0.586
12266	0.203	0.0168259	4.02	-2.86	1	TTTY6	testis-specific transcript, Y-linked 6 (non-protein coding)	1
14123	0.203	0.0168294	-4.02	-2.86	-0.589			0.589
14462	0.203	0.0168294	-4.02	-2.86	-0.589			0.589
29175	0.203	0.016835	-4.02	-2.86	-0.987	ZNF233	zinc finger protein 233	0.987
29346	0.203	0.016835	-4.02	-2.86	-0.987			0.987
20411	0.203	0.0168392	-4.02	-2.86	-0.603			0.603
15567	0.203	0.0168575	-4.02	-2.86	-0.587	IRF4	interferon regulatory factor 4	0.587
4985	0.203	0.0168599	-4.02	-2.86	-0.888	MARK1	microtubule affinity regulating kinase 1	0.888
17781	0.203	0.0168857	-4.02	-2.86	-1.38			1.38
20670	0.203	0.0168928	-4.02	-2.86	-1.63	HLA-DPA1	major histocompatibility complex, class II, DP alpha 1	1.63
22487	0.203	0.0169025	-4.02	-2.86	-0.976			0.976
16839	0.203	0.0169107	-4.02	-2.86	-0.593	AFP	alpha fetoprotein	0.593
17179	0.203	0.0169107	-4.02	-2.86	-0.593	AKAP14	A-kinase anchoring protein 14	0.593
20923	0.203	0.0169268	-4.02	-2.86	-0.601	PCK1	phosphoenolpyruvate carboxykinase 1	0.601
12079	0.203	0.0169355	-4.02	-2.86	-0.583			0.583
34366	0.203	0.0169356	4.02	-2.86	2.36	DLG2	discs large MAGUK scaffold protein 2	2.36
5453	0.203	0.0169417	-4.02	-2.86	-0.919	GNG7	G protein subunit gamma 7	0.919
14718	0.203	0.0169435	-4.02	-2.86	-0.591			0.591
14803	0.203	0.0169435	-4.02	-2.86	-0.591			0.591
15991	0.203	0.0169435	-4.02	-2.86	-0.591	LCP1	lymphocyte cytosolic protein 1	0.591
16416	0.203	0.0169435	-4.02	-2.86	-0.591			0.591
16840	0.203	0.0169435	-4.02	-2.86	-0.591	MLPH	melanophilin	0.591
17434	0.203	0.0169435	-4.02	-2.86	-0.591	MED12L	mediator complex subunit 12 like	0.591
11487	0.203	0.0169721	-4.01	-2.86	-0.585	PRO2012	uncharacterized protein PRO2012	0.585
11656	0.203	0.0169721	-4.01	-2.86	-0.585	INSM1	INSM transcriptional repressor 1	0.585
11911	0.203	0.0169721	-4.01	-2.86	-0.585			0.585
12250	0.203	0.0169721	-4.01	-2.86	-0.585			0.585
13182	0.203	0.0169721	-4.01	-2.86	-0.585			0.585
11993	0.203	0.0169862	-4.01	-2.86	-0.587			0.587
12078	0.203	0.0169862	-4.01	-2.86	-0.587	IQUB	IQ motif and ubiquitin domain containing	0.587
19132	0.203	0.0170072	-4.01	-2.86	-0.597	MAATS1	MYCBP associated and testis expressed 1	0.597
19388	0.203	0.0170072	-4.01	-2.86	-0.597			0.597
20322	0.203	0.0170072	-4.01	-2.86	-0.597			0.597
21173	0.203	0.0170072	-4.01	-2.86	-0.597	SYNE1	spectrin repeat containing nuclear envelope protein 1	0.597
24880	0.203	0.0170382	4.01	-2.86	0.752	SLC5A10	solute carrier family 5 member 10	0.752
37233	0.203	0.0170449	-4.01	-2.86	-1.2	STH	saitohin	1.2
19643	0.203	0.017045	-4.01	-2.86	-0.595	CRYAA	crystallin alpha A	0.595
19729	0.203	0.017045	-4.01	-2.86	-0.595			0.595
19900	0.203	0.017045	-4.01	-2.86	-0.595	VWA3B	von Willebrand factor A domain containing 3B	0.595
22965	0.203	0.0170642	-4.01	-2.86	-0.605	FZD10-AS1	FZD10 antisense RNA 1 (head to head)	0.605
24071	0.203	0.0170642	-4.01	-2.86	-0.605	ZNF385B	zinc finger protein 385B	0.605
10205	0.203	0.0171165	-4	-2.87	-0.578	DCLK3	doublecortin like kinase 3	0.578
20672	0.203	0.0171366	-4	-2.87	-0.601			0.601
9781	0.203	0.0171373	-4	-2.87	-0.582			0.582
14723	0.203	0.0171417	-4	-2.87	-0.591			0.591
32960	0.203	0.0171431	4	-2.87	0.544	GOLGA2P2Y	golgin A2 pseudogene 2, Y-linked	0.544
24709	0.203	0.0171564	4	-2.87	0.803	ZNF683	zinc finger protein 683	0.803
12679	0.203	0.0171591	-4	-2.87	-0.585			0.585
20919	0.203	0.0171611	-4	-2.87	-0.599	ZNF804A	zinc finger protein 804A	0.599
21685	0.203	0.0171611	-4	-2.87	-0.599	SLFN13	schlafen family member 13	0.599
22195	0.203	0.0171611	-4	-2.87	-0.599	FLJ35700	uncharacterized protein FLJ35700	0.599
22281	0.203	0.0171611	-4	-2.87	-0.599	ZNF431	zinc finger protein 431	0.599
22962	0.203	0.0171611	-4	-2.87	-0.599	IGF1	insulin like growth factor 1	0.599
27864	0.203	0.0171733	4	-2.87	0.528	TCAM1P	testicular cell adhesion molecule 1, pseudogene	0.528
14373	0.203	0.0171747	-4	-2.87	-0.587			0.587
15900	0.203	0.0171747	-4	-2.87	-0.587	SLC51A	solute carrier family 51 alpha subunit	0.587
25087	0.203	0.0171752	-4	-2.87	-0.6			0.6
25684	0.203	0.0171752	-4	-2.87	-0.6	LOC101927305	uncharacterized LOC101927305	0.6
22276	0.203	0.0171782	4	-2.87	0.541			0.541
10117	0.203	0.0172199	-4	-2.87	-0.58	SYCP1	synaptonemal complex protein 1	0.58
9778	0.203	0.0172356	-3.99	-2.87	-0.584			0.584
15478	0.203	0.0172371	-3.99	-2.87	-0.589	DAZ2	deleted in azoospermia 2	0.589
16921	0.203	0.0172371	-3.99	-2.87	-0.589	FBXL21	F-box and leucine rich repeat protein 21 (gene/pseudogene)	0.589
17856	0.203	0.0172371	-3.99	-2.87	-0.589	TCTEX1D1	Tctex1 domain containing 1	0.589
17344	0.203	0.0172475	-3.99	-2.87	-0.591	ZNF566	zinc finger protein 566	0.591
19044	0.203	0.0172475	-3.99	-2.87	-0.591	GRIA2	glutamate ionotropic receptor AMPA type subunit 2	0.591
19384	0.203	0.0172475	-3.99	-2.87	-0.591			0.591
19724	0.203	0.0172475	-3.99	-2.87	-0.591			0.591
7462	0.203	0.0172477	-3.99	-2.87	-0.895	RUNX1T1	RUNX1 translocation partner 1	0.895
15996	0.203	0.017251	-3.99	-2.87	-0.595			0.595
16845	0.203	0.017251	-3.99	-2.87	-0.595			0.595
18458	0.203	0.017251	-3.99	-2.87	-0.595			0.595
18629	0.203	0.017251	-3.99	-2.87	-0.595	PCDHB12	protocadherin beta 12	0.595
19054	0.203	0.017251	-3.99	-2.87	-0.595	DPP10	dipeptidyl peptidase like 10	0.595
19985	0.203	0.0172538	-3.99	-2.87	-0.597	IFT81	intraflagellar transport 81	0.597
20325	0.203	0.0172538	-3.99	-2.87	-0.597	TMEM155	transmembrane protein 155	0.597
20665	0.203	0.0172538	-3.99	-2.87	-0.597	IL4	interleukin 4	0.597
11314	0.203	0.0172606	-3.99	-2.87	-0.579			0.579
12246	0.203	0.0172606	-3.99	-2.87	-0.579			0.579
12330	0.203	0.0172606	-3.99	-2.87	-0.579	LILRB2	leukocyte immunoglobulin like receptor B2	0.579
11566	0.203	0.0172673	3.99	-2.87	0.852	ALAS2	5'-aminolevulinate synthase 2	0.852
13189	0.203	0.0172751	-3.99	-2.87	-0.587			0.587
22629	0.203	0.0172829	-3.99	-2.87	-0.605			0.605
23310	0.203	0.0172829	-3.99	-2.87	-0.605			0.605
23735	0.203	0.0172829	-3.99	-2.87	-0.605	SIGLEC11	sialic acid binding Ig like lectin 11	0.605
11665	0.203	0.0172858	3.99	-2.87	0.625	AVPR1B	arginine vasopressin receptor 1B	0.625
10723	0.203	0.0172986	-3.99	-2.87	-0.581	ADAM28	ADAM metallopeptidase domain 28	0.581
11062	0.203	0.0172986	-3.99	-2.87	-0.581			0.581
10551	0.203	0.0173079	-3.99	-2.87	-0.583	FGF23	fibroblast growth factor 23	0.583
10890	0.203	0.0173079	-3.99	-2.87	-0.583	SLC10A7	solute carrier family 10 member 7	0.583
11143	0.203	0.0173079	-3.99	-2.87	-0.583	CNRIP1	cannabinoid receptor interacting protein 1	0.583
11229	0.203	0.0173079	-3.99	-2.87	-0.583	NRG1	neuregulin 1	0.583
11227	0.203	0.01732	-3.99	-2.87	-0.581			0.581
11651	0.203	0.01732	-3.99	-2.87	-0.581			0.581
21597	0.203	0.0173306	-3.99	-2.87	-0.593			0.593
20744	0.203	0.0173357	-3.99	-2.87	-0.595			0.595
21084	0.203	0.0173357	-3.99	-2.87	-0.595	ST3GAL6-AS1	ST3GAL6 antisense RNA 1	0.595
21254	0.203	0.0173357	-3.99	-2.87	-0.595	CDH11	cadherin 11	0.595
4133	0.203	0.0173386	3.99	-2.87	0.525	HDLBP	high density lipoprotein binding protein	0.525
16931	0.203	0.0173417	-3.99	-2.87	-0.593	PRUNE2	prune homolog 2	0.593
18886	0.203	0.0173417	-3.99	-2.87	-0.593			0.593
19566	0.203	0.0173417	-3.99	-2.87	-0.593	TSPAN18	tetraspanin 18	0.593
19906	0.203	0.0173417	-3.99	-2.87	-0.593	VWA5B1	von Willebrand factor A domain containing 5B1	0.593
32437	0.203	0.0173468	3.99	-2.87	0.636			0.636
7249	0.203	0.0173531	-3.99	-2.87	-0.914	GNG4	G protein subunit gamma 4	0.914
19138	0.203	0.0173752	-3.99	-2.87	-0.599	SPACA5	sperm acrosome associated 5	0.599
21605	0.203	0.0173752	-3.99	-2.87	-0.599	GNAS	GNAS complex locus	0.599
23729	0.203	0.0173886	-3.98	-2.87	-0.601	MS4A3	membrane spanning 4-domains A3	0.601
29050	0.203	0.0173887	-3.98	-2.87	-0.942			0.942
24913	0.203	0.0173968	-3.98	-2.88	-0.598			0.598
25424	0.203	0.0173968	-3.98	-2.88	-0.598			0.598
11734	0.203	0.0174027	-3.98	-2.88	-0.58			0.58
11818	0.203	0.0174027	-3.98	-2.88	-0.58	MBP	myelin basic protein	0.58
11817	0.203	0.0174229	-3.98	-2.88	-0.584			0.584
31489	0.203	0.0174242	3.98	-2.88	0.604	PNPLA1	patatin like phospholipase domain containing 1	0.604
28857	0.203	0.0174297	-3.98	-2.88	-0.597	VPS13C	vacuolar protein sorting 13 homolog C	0.597
22106	0.203	0.0174387	-3.98	-2.88	-0.597			0.597
22362	0.203	0.0174387	-3.98	-2.88	-0.597	TRDN	triadin	0.597
9188	0.203	0.0174416	-3.98	-2.88	-0.579			0.579
32764	0.203	0.0174439	3.98	-2.88	1.49			1.49
9016	0.203	0.017455	-3.98	-2.88	-0.578	FAM155A	family with sequence similarity 155 member A	0.578
17020	0.203	0.0174692	-3.98	-2.88	-0.595	TRAPPC6B	trafficking protein particle complex 6B	0.595
17784	0.203	0.0174692	-3.98	-2.88	-0.595			0.595
9373	0.203	0.0174801	-3.98	-2.88	-0.961	RPS6KB1	ribosomal protein S6 kinase B1	0.961
13873	0.203	0.0174807	-3.98	-2.88	-0.587	FGA	fibrinogen alpha chain	0.587
14806	0.203	0.0174807	-3.98	-2.88	-0.587			0.587
15655	0.203	0.0174807	-3.98	-2.88	-0.587			0.587
15825	0.203	0.0174807	-3.98	-2.88	-0.587	PSG3	pregnancy specific beta-1-glycoprotein 3	0.587
16504	0.203	0.0174807	-3.98	-2.88	-0.587			0.587
21769	0.203	0.0174867	-3.98	-2.88	-0.595	CD69	CD69 molecule	0.595
22279	0.203	0.0174867	-3.98	-2.88	-0.595	SNX31	sorting nexin 31	0.595
22449	0.203	0.0174867	-3.98	-2.88	-0.595			0.595
11660	0.203	0.0174928	-3.98	-2.88	-0.581			0.581
12932	0.203	0.0174928	-3.98	-2.88	-0.581	TEX15	testis expressed 15	0.581
14119	0.203	0.0174928	-3.98	-2.88	-0.581	HRH4	histamine receptor H4	0.581
12760	0.203	0.0175034	-3.98	-2.88	-0.583	TAS2R19	taste 2 receptor member 19	0.583
13862	0.203	0.0175034	-3.98	-2.88	-0.583			0.583
14117	0.203	0.0175034	-3.98	-2.88	-0.583	EBF3	early B-cell factor 3	0.583
15898	0.203	0.0175034	-3.98	-2.88	-0.583	DENND2C	DENN domain containing 2C	0.583
16493	0.203	0.0175034	-3.98	-2.88	-0.583			0.583
14794	0.203	0.0175129	-3.98	-2.88	-0.581			0.581
15218	0.203	0.0175129	-3.98	-2.88	-0.581	ZNF551	zinc finger protein 551	0.581
16322	0.203	0.0175129	-3.98	-2.88	-0.581	MYH1	myosin heavy chain 1	0.581
5632	0.203	0.0175146	-3.98	-2.88	-0.921	CD34	CD34 molecule	0.921
25680	0.203	0.0175291	-3.97	-2.88	-0.602	DHFR2	dihydrofolate reductase 2	0.602
24325	0.203	0.0175367	-3.97	-2.88	-0.605			0.605
25177	0.203	0.0175367	-3.97	-2.88	-0.605	GNG2	G protein subunit gamma 2	0.605
8591	0.203	0.0175489	-3.97	-2.88	-0.58			0.58
8676	0.203	0.0175489	-3.97	-2.88	-0.58	SNORD114-3	small nucleolar RNA, C/D box 114-3	0.58
14624	0.203	0.0175607	-3.97	-2.88	-0.585			0.585
23213	0.203	0.0175608	-3.97	-2.88	-0.601			0.601
11829	0.203	0.0175675	-3.97	-2.88	-0.585	KRTAP12-2	keratin associated protein 12-2	0.585
11914	0.203	0.0175675	-3.97	-2.88	-0.585			0.585
12676	0.203	0.0175675	-3.97	-2.88	-0.585	MUC17	mucin 17, cell surface associated	0.585
17183	0.203	0.0175868	-3.97	-2.88	-0.591	BMP15	bone morphogenetic protein 15	0.591
17777	0.203	0.0175868	-3.97	-2.88	-0.591	MAS1	MAS1 proto-oncogene, G protein-coupled receptor	0.591
10972	0.203	0.0175896	-3.97	-2.88	-0.575			0.575
22533	0.203	0.0176139	-3.97	-2.88	-0.598	PRSS58	protease, serine 58	0.598
22789	0.203	0.0176139	-3.97	-2.88	-0.598			0.598
22874	0.203	0.0176139	-3.97	-2.88	-0.598			0.598
23982	0.203	0.0176139	-3.97	-2.88	-0.598	SGSM2	small G protein signaling modulator 2	0.598
24152	0.203	0.0176139	-3.97	-2.88	-0.598			0.598
22031	0.203	0.0176146	-3.97	-2.88	-0.601	MUC19	mucin 19, oligomeric	0.601
22371	0.203	0.0176146	-3.97	-2.88	-0.601			0.601
23223	0.203	0.0176146	-3.97	-2.88	-0.601			0.601
24330	0.203	0.0176146	-3.97	-2.88	-0.601			0.601
24841	0.203	0.0176146	-3.97	-2.88	-0.601			0.601
12641	0.203	0.0176194	-3.97	-2.88	-0.925	ZNF483	zinc finger protein 483	0.925
14537	0.203	0.0176205	-3.97	-2.88	-0.584			0.584
14962	0.203	0.0176205	-3.97	-2.88	-0.584	LVCAT5	liver cancer-associated transcript 5	0.584
29511	0.203	0.0176262	-3.97	-2.88	-0.598			0.598
9958	0.203	0.017629	-3.97	-2.88	-0.577	RP1	retinitis pigmentosa 1 (autosomal dominant)	0.577
10296	0.203	0.017629	-3.97	-2.88	-0.577			0.577
25341	0.203	0.0176332	-3.97	-2.88	-0.6			0.6
25682	0.203	0.0176332	-3.97	-2.88	-0.6	LOC100507388	uncharacterized LOC100507388	0.6
26534	0.203	0.0176332	-3.97	-2.88	-0.6	DIRAS2	DIRAS family GTPase 2	0.6
9533	0.203	0.0176334	-3.97	-2.88	-0.579			0.579
9787	0.203	0.0176334	-3.97	-2.88	-0.579	APCDD1	APC down-regulated 1	0.579
10040	0.203	0.0176334	-3.97	-2.88	-0.579	SEPP1	selenoprotein P, plasma, 1	0.579
10125	0.203	0.0176334	-3.97	-2.88	-0.579	SEMA3E	semaphorin 3E	0.579
10211	0.203	0.0176334	-3.97	-2.88	-0.579			0.579
10463	0.203	0.0176334	-3.97	-2.88	-0.579	DNM3OS	DNM3 opposite strand/antisense RNA	0.579
11225	0.203	0.0176443	-3.97	-2.88	-0.577	ANKRD44	ankyrin repeat domain 44	0.577
13083	0.203	0.0176797	3.96	-2.88	0.818	ARHGAP29	Rho GTPase activating protein 29	0.818
9870	0.203	0.0176832	-3.96	-2.88	-0.581	TTLL2	tubulin tyrosine ligase like 2	0.581
10039	0.203	0.0176832	-3.96	-2.88	-0.581	IL4	interleukin 4	0.581
10123	0.203	0.0176832	-3.96	-2.88	-0.581	ANKRD34C-AS1	ANKRD34C antisense RNA 1	0.581
10208	0.203	0.0176832	-3.96	-2.88	-0.581	ART3	ADP-ribosyltransferase 3	0.581
20118	0.203	0.0176847	3.96	-2.88	1.03			1.03
22287	0.203	0.0176951	3.96	-2.88	0.815	MS4A6A	membrane spanning 4-domains A6A	0.815
20080	0.203	0.0177013	-3.96	-2.88	-0.597	GRK7	G protein-coupled receptor kinase 7	0.597
20845	0.203	0.0177013	-3.96	-2.88	-0.597			0.597
4316	0.203	0.0177047	-3.96	-2.88	-0.904			0.904
25934	0.203	0.0177163	-3.96	-2.88	-0.594	HPSE2	heparanase 2 (inactive)	0.594
26361	0.203	0.0177163	-3.96	-2.88	-0.594			0.594
23727	0.203	0.0177167	-3.96	-2.88	-0.596	LINC00507	long intergenic non-protein coding RNA 507	0.596
24153	0.203	0.0177167	-3.96	-2.88	-0.596	NUDT12	nudix hydrolase 12	0.596
28916	0.203	0.0177317	-3.96	-2.89	-0.596	LINC00982	long intergenic non-protein coding RNA 982	0.596
10460	0.203	0.0177427	-3.96	-2.89	-0.58	TSPY3	testis specific protein, Y-linked 3	0.58
24492	0.203	0.0177545	-3.96	-2.89	-0.602	PIWIL3	piwi like RNA-mediated gene silencing 3	0.602
23039	0.203	0.0177578	-3.96	-2.89	-0.595	FGF12	fibroblast growth factor 12	0.595
23124	0.203	0.0177578	-3.96	-2.89	-0.595			0.595
23295	0.203	0.0177578	-3.96	-2.89	-0.595	HOXB8	homeobox B8	0.595
22445	0.203	0.0177631	-3.96	-2.89	-0.593	ACSM5	acyl-CoA synthetase medium-chain family member 5	0.593
22785	0.203	0.0177631	-3.96	-2.89	-0.593			0.593
23297	0.203	0.0177631	-3.96	-2.89	-0.593	LINC00690	long intergenic non-protein coding RNA 690	0.593
8001	0.203	0.017764	-3.96	-2.89	-0.575	LINC00282	long intergenic non-protein coding RNA 282	0.575
24755	0.203	0.0177718	-3.96	-2.89	-0.605	RNF17	ring finger protein 17	0.605
13021	0.203	0.0177797	-3.96	-2.89	-0.585	SDK2	sidekick cell adhesion molecule 2	0.585
13191	0.203	0.0177797	-3.96	-2.89	-0.585	NEUROD4	neuronal differentiation 4	0.585
13869	0.203	0.0177797	-3.96	-2.89	-0.585	TBX5-AS1	TBX5 antisense RNA 1	0.585
14208	0.203	0.0177797	-3.96	-2.89	-0.585			0.585
7913	0.203	0.0178066	-3.95	-2.89	-0.577	TACR3	tachykinin receptor 3	0.577
8167	0.203	0.0178066	-3.95	-2.89	-0.577	FABP12	fatty acid binding protein 12	0.577
8337	0.203	0.0178066	-3.95	-2.89	-0.577			0.577
8421	0.203	0.0178066	-3.95	-2.89	-0.577			0.577
24373	0.203	0.0178089	-3.95	-2.89	-0.587			0.587
20328	0.203	0.0178093	-3.95	-2.89	-0.592	DCHS2	dachsous cadherin-related 2	0.592
21519	0.203	0.0178093	-3.95	-2.89	-0.592	CHI3L2	chitinase 3 like 2	0.592
15235	0.203	0.0178129	-3.95	-2.89	-0.591	DDX4	DEAD-box helicase 4	0.591
15660	0.203	0.0178129	-3.95	-2.89	-0.591			0.591
12939	0.203	0.0178237	-3.95	-2.89	-0.582	RSU1	Ras suppressor protein 1	0.582
13278	0.203	0.0178237	-3.95	-2.89	-0.582	CDH19	cadherin 19	0.582
14549	0.203	0.0178237	-3.95	-2.89	-0.582	GTSF1L	gametocyte specific factor 1 like	0.582
15483	0.203	0.0178237	-3.95	-2.89	-0.582	DBT	dihydrolipoamide branched chain transacylase E2	0.582
15737	0.203	0.0178237	-3.95	-2.89	-0.582			0.582
11235	0.203	0.0178304	-3.95	-2.89	-0.577	ST3GAL6	ST3 beta-galactoside alpha-2,3-sialyltransferase 6	0.577
11319	0.203	0.0178304	-3.95	-2.89	-0.577	FAM43B	family with sequence similarity 43 member B	0.577
11488	0.203	0.0178304	-3.95	-2.89	-0.577			0.577
11912	0.203	0.0178304	-3.95	-2.89	-0.577			0.577
12166	0.203	0.0178304	-3.95	-2.89	-0.577			0.577
27957	0.203	0.0178337	3.95	-2.89	0.937			0.937
10809	0.203	0.0178359	-3.95	-2.89	-0.579	GRIK1	glutamate ionotropic receptor kainate type subunit 1	0.579
11316	0.203	0.0178359	-3.95	-2.89	-0.579	RHOJ	ras homolog family member J	0.579
11825	0.203	0.0178359	-3.95	-2.89	-0.579	VSTM2A	V-set and transmembrane domain containing 2A	0.579
12249	0.203	0.0178359	-3.95	-2.89	-0.579	ADGB	androglobin	0.579
26019	0.203	0.0178461	-3.95	-2.89	-0.598	RBFOX1	RNA binding protein, fox-1 homolog 1	0.598
26786	0.203	0.0178461	-3.95	-2.89	-0.598	COL17A1	collagen type XVII alpha 1 chain	0.598
27725	0.203	0.0178461	-3.95	-2.89	-0.598	DPY19L2P2	DPY19L2 pseudogene 2	0.598
29345	0.203	0.0178461	-3.95	-2.89	-0.598			0.598
17087	0.203	0.0178529	-3.95	-2.89	-0.613	DMRT2	doublesex and mab-3 related transcription factor 2	0.613
20334	0.203	0.0178542	-3.95	-2.89	-0.601			0.601
21355	0.203	0.0178542	-3.95	-2.89	-0.601			0.601
21865	0.203	0.0178542	-3.95	-2.89	-0.601	KALRN	kalirin, RhoGEF kinase	0.601
21951	0.203	0.0178542	-3.95	-2.89	-0.601			0.601
25941	0.203	0.0178622	-3.95	-2.89	-0.6	MASP1	mannan binding lectin serine peptidase 1	0.6
26283	0.203	0.0178622	-3.95	-2.89	-0.6			0.6
27135	0.203	0.0178622	-3.95	-2.89	-0.6			0.6
8249	0.203	0.0178658	-3.95	-2.89	-0.576	LOC100129198	PRO2866	0.576
8335	0.203	0.0178658	-3.95	-2.89	-0.576	RAB3C	RAB3C, member RAS oncogene family	0.576
10627	0.203	0.0178718	-3.95	-2.89	-0.578	ZNF135	zinc finger protein 135	0.578
29594	0.203	0.0178757	-3.95	-2.89	-0.596	SORCS3-AS1	SORCS3 antisense RNA 1	0.596
23381	0.203	0.0178824	-3.95	-2.89	-0.596	AQP4-AS1	AQP4 antisense RNA 1	0.596
7741	0.203	0.017891	-3.95	-2.89	-0.58			0.58
7826	0.203	0.017891	-3.95	-2.89	-0.58	AEBP1	AE binding protein 1	0.58
7827	0.203	0.017891	-3.95	-2.89	-0.58	OR51B2	olfactory receptor family 51 subfamily B member 2 (gene/pseudogene)	0.58
15550	0.203	0.017891	-3.95	-2.89	-0.58			0.58
10980	0.203	0.0179017	-3.95	-2.89	-0.581			0.581
11065	0.203	0.0179017	-3.95	-2.89	-0.581	TRAT1	T cell receptor associated transmembrane adaptor 1	0.581
11403	0.203	0.0179017	-3.95	-2.89	-0.581			0.581
11657	0.203	0.0179017	-3.95	-2.89	-0.581	IL12B	interleukin 12B	0.581
11978	0.203	0.0179241	-3.95	-2.89	-0.914	FAM83B	family with sequence similarity 83 member B	0.914
17945	0.203	0.0179266	-3.95	-2.89	-0.586	LEP	leptin	0.586
29937	0.203	0.0179399	-3.95	-2.89	-0.594			0.594
31644	0.203	0.0179399	-3.95	-2.89	-0.594	SLC5A12	solute carrier family 5 member 12	0.594
23212	0.203	0.0179405	-3.95	-2.89	-0.594			0.594
23298	0.203	0.0179405	-3.95	-2.89	-0.594	GNRHR	gonadotropin releasing hormone receptor	0.594
23639	0.203	0.0179405	-3.95	-2.89	-0.594			0.594
18801	0.203	0.0179428	-3.95	-2.89	-0.595			0.595
19991	0.203	0.0179428	-3.95	-2.89	-0.595			0.595
20331	0.203	0.0179428	-3.95	-2.89	-0.595			0.595
23562	0.203	0.0179502	-3.95	-2.89	-0.596			0.596
23647	0.203	0.0179502	-3.95	-2.89	-0.596	PCDHB3	protocadherin beta 3	0.596
24243	0.203	0.0179502	-3.95	-2.89	-0.596			0.596
27299	0.203	0.0179551	-3.94	-2.89	-0.596	GTSF1	gametocyte specific factor 1	0.596
27897	0.203	0.0179551	-3.94	-2.89	-0.596	SPRR4	small proline rich protein 4	0.596
3165	0.203	0.0179599	-3.94	-2.89	-0.933			0.933
14969	0.203	0.0179696	-3.94	-2.89	-0.572	TAT	tyrosine aminotransferase	0.572
10730	0.203	0.017983	3.94	-2.89	0.776	C10orf62	chromosome 10 open reading frame 62	0.776
23097	0.203	0.0179845	3.94	-2.89	0.912			0.912
15232	0.203	0.0179905	3.94	-2.89	2.9	KRT17P5	keratin 17 pseudogene 5	2.9
7908	0.203	0.0179958	-3.94	-2.89	-0.578			0.578
14808	0.203	0.0180045	-3.94	-2.89	-0.585	DCAF10	DDB1 and CUL4 associated factor 10	0.585
9273	0.203	0.0180077	-3.94	-2.89	-0.577	ZBTB18	zinc finger and BTB domain containing 18	0.577
9528	0.203	0.0180077	-3.94	-2.89	-0.577			0.577
8853	0.203	0.0180194	-3.94	-2.89	-0.579			0.579
9275	0.203	0.0180194	-3.94	-2.89	-0.579	PDCL2	phosducin like 2	0.579
23397	0.203	0.0180211	-3.94	-2.89	-0.605	FGF12	fibroblast growth factor 12	0.605
19143	0.203	0.0180476	-3.94	-2.9	-0.593	MYL1	myosin light chain 1	0.593
19398	0.203	0.0180476	-3.94	-2.9	-0.593			0.593
19993	0.203	0.0180476	-3.94	-2.9	-0.593			0.593
20163	0.203	0.0180476	-3.94	-2.9	-0.593	UGT2B4	UDP glucuronosyltransferase family 2 member B4	0.593
33595	0.203	0.0180637	-3.94	-2.9	-0.588			0.588
40337	0.203	0.0180654	3.94	-2.9	1.06			1.06
9526	0.203	0.0180661	-3.94	-2.9	-0.576	GRIP1	glutamate receptor interacting protein 1	0.576
10118	0.203	0.0180661	-3.94	-2.9	-0.576	SBK1	SH3 domain binding kinase 1	0.576
30233	0.203	0.0180711	3.94	-2.9	0.721	FAAP20	Fanconi anemia core complex associated protein 20	0.721
30961	0.203	0.0180718	-3.94	-2.9	-0.597	AZIN1-AS1	AZIN1 antisense RNA 1	0.597
24745	0.203	0.0180785	-3.94	-2.9	-0.598			0.598
25683	0.203	0.0180785	-3.94	-2.9	-0.598			0.598
25768	0.203	0.0180785	-3.94	-2.9	-0.598	SLC1A2	solute carrier family 1 member 2	0.598
26620	0.203	0.0180785	-3.94	-2.9	-0.598			0.598
27900	0.203	0.0180785	-3.94	-2.9	-0.598	DMD	dystrophin	0.598
26951	0.203	0.0180796	-3.94	-2.9	-0.598	LINC00326	long intergenic non-protein coding RNA 326	0.598
30867	0.203	0.0180863	-3.94	-2.9	-0.595			0.595
26953	0.203	0.0181003	-3.93	-2.9	-0.596	PRDM16	PR/SET domain 16	0.596
28067	0.203	0.0181023	-3.93	-2.9	-0.6			0.6
40017	0.203	0.0181028	3.93	-2.9	0.605	LOC100132790	uncharacterized LOC100132790	0.605
24412	0.203	0.0181048	-3.93	-2.9	-0.6			0.6
24668	0.203	0.0181048	-3.93	-2.9	-0.6	ERICH3	glutamate rich 3	0.6
25776	0.203	0.0181048	-3.93	-2.9	-0.6	C9orf129	chromosome 9 open reading frame 129	0.6
14892	0.203	0.01811	-3.93	-2.9	-0.589			0.589
11917	0.203	0.0181214	-3.93	-2.9	-0.58	CD1D	CD1d molecule	0.58
13019	0.203	0.0181214	-3.93	-2.9	-0.58	ESR2	estrogen receptor 2	0.58
7322	0.203	0.0181377	-3.93	-2.9	-0.575			0.575
41901	0.203	0.0181454	3.93	-2.9	0.755	ZNF577	zinc finger protein 577	0.755
16082	0.203	0.0181605	-3.93	-2.9	-0.586	TCP10L	t-complex 10-like	0.586
16846	0.203	0.0181605	-3.93	-2.9	-0.586			0.586
17270	0.203	0.0181605	-3.93	-2.9	-0.586	CARD8	caspase recruitment domain family member 8	0.586
29333	0.203	0.0181633	-3.93	-2.9	-0.594	TTLL10	tubulin tyrosine ligase like 10	0.594
26870	0.203	0.0181666	-3.93	-2.9	-0.594			0.594
28235	0.203	0.0181666	-3.93	-2.9	-0.594			0.594
30026	0.203	0.0181666	-3.93	-2.9	-0.594	RHAG	Rh-associated glycoprotein	0.594
30112	0.203	0.0181666	-3.93	-2.9	-0.594	RAB3IP	RAB3A interacting protein	0.594
33510	0.203	0.0181719	-3.93	-2.9	-0.591	SLC14A1	solute carrier family 14 member 1 (Kidd blood group)	0.591
10722	0.203	0.0181724	-3.93	-2.9	-0.575	TLR2	toll like receptor 2	0.575
22622	0.203	0.0181778	-3.93	-2.9	-0.594	LOC100289045	uncharacterized LOC100289045	0.594
16531	0.203	0.0181907	3.93	-2.9	0.625			0.625
25940	0.203	0.0181914	-3.93	-2.9	-0.596	ALDH1A1	aldehyde dehydrogenase 1 family member A1	0.596
26026	0.203	0.0181914	-3.93	-2.9	-0.596	ZNF441	zinc finger protein 441	0.596
17617	0.203	0.0181916	-3.93	-2.9	-0.595	DDI1	DNA damage inducible 1 homolog 1	0.595
19146	0.203	0.0181916	-3.93	-2.9	-0.595			0.595
19402	0.203	0.0181916	-3.93	-2.9	-0.595	BPIFA4P	BPI fold containing family A member 4, pseudogene	0.595
20082	0.203	0.0181916	-3.93	-2.9	-0.595			0.595
24739	0.203	0.0181919	-3.93	-2.9	-0.594			0.594
24825	0.203	0.0181919	-3.93	-2.9	-0.594	HNF4G	hepatocyte nuclear factor 4 gamma	0.594
24996	0.203	0.0181919	-3.93	-2.9	-0.594			0.594
22289	0.203	0.0181977	-3.93	-2.9	-0.597	NOVA1	NOVA alternative splicing regulator 1	0.597
22971	0.203	0.0181977	-3.93	-2.9	-0.597			0.597
23566	0.203	0.0181977	-3.93	-2.9	-0.597			0.597
9777	0.203	0.0182017	-3.93	-2.9	-0.578	SMR3B	submaxillary gland androgen regulated protein 3B	0.578
4908	0.203	0.0182041	3.93	-2.9	0.664	MPDZ	multiple PDZ domain crumbs cell polarity complex component	0.664
24572	0.203	0.0182075	-3.93	-2.9	-0.592	LRP2	LDL receptor related protein 2	0.592
24912	0.203	0.0182075	-3.93	-2.9	-0.592	ID4	inhibitor of DNA binding 4, HLH protein	0.592
7232	0.203	0.018208	-3.93	-2.9	-0.576	CD84	CD84 molecule	0.576
7400	0.203	0.018208	-3.93	-2.9	-0.576			0.576
7569	0.203	0.018208	-3.93	-2.9	-0.576	ST18	ST18, C2H2C-type zinc finger	0.576
7739	0.203	0.018208	-3.93	-2.9	-0.576	IQCF5	IQ motif containing F5	0.576
2922	0.203	0.0182123	3.93	-2.9	0.826			0.826
14508	0.203	0.0182237	3.93	-2.9	0.517	TSC22D2	TSC22 domain family member 2	0.517
4995	0.203	0.0182256	3.93	-2.9	0.647	KRT13	keratin 13	0.647
9960	0.203	0.0182351	-3.93	-2.9	-0.579			0.579
10214	0.203	0.0182351	-3.93	-2.9	-0.579	GFRA2	GDNF family receptor alpha 2	0.579
43593	0.203	0.018237	3.93	-2.9	0.929	GDF6	growth differentiation factor 6	0.929
9962	0.203	0.0182397	-3.93	-2.9	-0.577	CRYAB	crystallin alpha B	0.577
15913	0.203	0.0182658	-3.92	-2.9	-0.584			0.584
12243	0.203	0.0182774	-3.92	-2.9	-0.576	SYNPO2	synaptopodin 2	0.576
19063	0.203	0.0183003	-3.92	-2.9	-0.593			0.593
19148	0.203	0.0183003	-3.92	-2.9	-0.593			0.593
29684	0.203	0.0183065	-3.92	-2.9	-0.598			0.598
30453	0.203	0.0183065	-3.92	-2.9	-0.598			0.598
27307	0.203	0.0183244	-3.92	-2.9	-0.598			0.598
7397	0.203	0.0183283	-3.92	-2.9	-0.578	FAM24A	family with sequence similarity 24 member A	0.578
8510	0.203	0.0183359	-3.92	-2.9	-0.573			0.573
8763	0.203	0.0183359	-3.92	-2.9	-0.573	RSPO2	R-spondin 2	0.573
8849	0.203	0.0183359	-3.92	-2.9	-0.573	ABCD2	ATP binding cassette subfamily D member 2	0.573
21357	0.203	0.0183457	-3.92	-2.9	-0.599			0.599
8427	0.203	0.018349	-3.92	-2.9	-0.575	LSAMP	limbic system-associated membrane protein	0.575
33174	0.203	0.0183493	-3.92	-2.9	-0.586	LOC100507053	uncharacterized LOC100507053	0.586
20487	0.203	0.0183529	-3.92	-2.9	-0.593			0.593
25610	0.203	0.0183618	-3.92	-2.9	-0.601	IL4	interleukin 4	0.601
25780	0.203	0.0183618	-3.92	-2.9	-0.601	UST-AS1	UST antisense RNA 1	0.601
34448	0.203	0.0183697	-3.92	-2.9	-0.584			0.584
27318	0.203	0.0183804	3.92	-2.91	0.553	SECISBP2L	SECIS binding protein 2 like	0.553
30276	0.203	0.0183864	-3.92	-2.91	-0.593			0.593
31122	0.203	0.018393	-3.92	-2.91	-0.591	MSTN	myostatin	0.591
9185	0.203	0.0183933	-3.92	-2.91	-0.572			0.572
27546	0.203	0.018394	-3.92	-2.91	-0.594	IPCEF1	interaction protein for cytohesin exchange factors 1	0.594
28059	0.203	0.018394	-3.92	-2.91	-0.594	DCTN1	dynactin subunit 1	0.594
33522	0.203	0.018399	3.92	-2.91	2.87	B3GALNT1	beta-1,3-N-acetylgalactosaminyltransferase 1 (globoside blood group)	2.87
18706	0.203	0.0184015	-3.91	-2.91	-0.914	MIR4697HG	MIR4697 host gene	0.914
24829	0.203	0.0184061	-3.91	-2.91	-0.594	LOC401433///NUB1	uncharacterized LOC401433///negative regulator of ubiquitin like proteins 1	0.594
25596	0.203	0.0184061	-3.91	-2.91	-0.594	PKD2L2	polycystin 2 like 2, transient receptor potential cation channel	0.594
26022	0.203	0.0184061	-3.91	-2.91	-0.594	C11orf1	chromosome 11 open reading frame 1	0.594
26193	0.203	0.0184061	-3.91	-2.91	-0.594			0.594
28410	0.203	0.0184061	-3.91	-2.91	-0.594	OVOL1	ovo like transcriptional repressor 1	0.594
29263	0.203	0.0184061	-3.91	-2.91	-0.594	NOX4	NADPH oxidase 4	0.594
30201	0.203	0.0184061	-3.91	-2.91	-0.594	MRAP	melanocortin 2 receptor accessory protein	0.594
11562	0.203	0.0184134	-3.91	-2.91	-0.61	DSCAML1	DS cell adhesion molecule like 1	0.61
34007	0.203	0.0184189	3.91	-2.91	0.563			0.563
28145	0.203	0.0184194	-3.91	-2.91	-0.592	ZNF208	zinc finger protein 208	0.592
8423	0.203	0.0184197	-3.91	-2.91	-0.576			0.576
8508	0.203	0.0184197	-3.91	-2.91	-0.576	PCDHAC1	protocadherin alpha subfamily C, 1	0.576
8677	0.203	0.0184197	-3.91	-2.91	-0.576	SUSD4	sushi domain containing 4	0.576
8846	0.203	0.0184197	-3.91	-2.91	-0.576			0.576
8930	0.203	0.0184197	-3.91	-2.91	-0.576			0.576
27638	0.203	0.0184253	-3.91	-2.91	-0.595			0.595
28577	0.203	0.0184253	-3.91	-2.91	-0.595			0.595
29430	0.203	0.0184253	-3.91	-2.91	-0.595	ZSCAN18	zinc finger and SCAN domain containing 18	0.595
13265	0.203	0.018427	-3.91	-2.91	-0.629			0.629
24667	0.203	0.0184415	-3.91	-2.91	-0.596	OCRL	OCRL, inositol polyphosphate-5-phosphatase	0.596
25690	0.203	0.0184415	-3.91	-2.91	-0.596	GALNT15	polypeptide N-acetylgalactosaminyltransferase 15	0.596
27138	0.203	0.0184415	-3.91	-2.91	-0.596			0.596
27649	0.203	0.0184415	-3.91	-2.91	-0.596	ST6GAL2	ST6 beta-galactoside alpha-2,6-sialyltransferase 2	0.596
28161	0.203	0.0184415	-3.91	-2.91	-0.596	CBLC	Cbl proto-oncogene C	0.596
1956	0.203	0.0184427	-3.91	-2.91	-0.971			0.971
21327	0.203	0.018444	-3.91	-2.91	-0.577	LINC01095	long intergenic non-protein coding RNA 1095	0.577
13363	0.203	0.0184561	-3.91	-2.91	-0.584	ERMN	ermin	0.584
19657	0.203	0.0184603	-3.91	-2.91	-0.597	LIN28B	lin-28 homolog B	0.597
19997	0.203	0.0184603	-3.91	-2.91	-0.597	HSFY2	heat shock transcription factor, Y-linked 2	0.597
20848	0.203	0.0184603	-3.91	-2.91	-0.597	HSD17B3	hydroxysteroid 17-beta dehydrogenase 3	0.597
21784	0.203	0.0184603	-3.91	-2.91	-0.597			0.597
22379	0.203	0.0184603	-3.91	-2.91	-0.597			0.597
11151	0.203	0.018463	-3.91	-2.91	-0.579	MIR124-2HG	MIR124-2 host gene	0.579
35041	0.203	0.0184631	-3.91	-2.91	-0.58			0.58
35297	0.203	0.0184631	-3.91	-2.91	-0.58	IFNG	interferon gamma	0.58
11407	0.203	0.0184671	-3.91	-2.91	-0.576	PRB2	proline rich protein BstNI subfamily 2	0.576
11915	0.203	0.0184671	-3.91	-2.91	-0.576	IL13RA2	interleukin 13 receptor subunit alpha 2	0.576
11916	0.203	0.0184671	-3.91	-2.91	-0.576	HHIP	hedgehog interacting protein	0.576
31721	0.203	0.0184688	-3.91	-2.91	-0.589	SFTPA2	surfactant protein A2	0.589
29758	0.203	0.0184744	-3.91	-2.91	-0.59			0.59
33337	0.203	0.0184755	-3.91	-2.91	-0.588	ABHD12B	abhydrolase domain containing 12B	0.588
34277	0.203	0.0184755	-3.91	-2.91	-0.588			0.588
7057	0.203	0.0184766	-3.91	-2.91	-0.577			0.577
16088	0.203	0.0184777	3.91	-2.91	1.74	IL22RA2	interleukin 22 receptor subunit alpha 2	1.74
6887	0.203	0.0184872	-3.91	-2.91	-0.58	MME	membrane metallo-endopeptidase	0.58
6972	0.203	0.0184872	-3.91	-2.91	-0.58	UPK2	uroplakin 2	0.58
31476	0.203	0.0184905	-3.91	-2.91	-0.59			0.59
29761	0.203	0.0185038	-3.91	-2.91	-0.588			0.588
31469	0.203	0.0185038	-3.91	-2.91	-0.588			0.588
14977	0.203	0.0185123	-3.91	-2.91	-0.582	NASP	nuclear autoantigenic sperm protein	0.582
15061	0.203	0.0185123	-3.91	-2.91	-0.582	CTNND2	catenin delta 2	0.582
25419	0.203	0.0185158	-3.91	-2.91	-0.59	SERTM1	serine rich and transmembrane domain containing 1	0.59
25420	0.203	0.0185158	-3.91	-2.91	-0.59	ZBTB46-AS1	ZBTB46 antisense RNA 1	0.59
2974	0.203	0.0185173	-3.91	-2.91	-0.69			0.69
36402	0.203	0.0185188	-3.91	-2.91	-0.579	PCDHGB8P	protocadherin gamma subfamily B, 8 pseudogene	0.579
36487	0.203	0.0185188	-3.91	-2.91	-0.579	SCP2D1	SCP2 sterol binding domain containing 1	0.579
36658	0.203	0.0185188	-3.91	-2.91	-0.579	FAM26E	family with sequence similarity 26 member E	0.579
34611	0.203	0.0185201	-3.91	-2.91	-0.586	ACE2	angiotensin I converting enzyme 2	0.586
8759	0.203	0.0185244	-3.91	-2.91	-0.574			0.574
16002	0.203	0.0185444	-3.91	-2.91	-0.59			0.59
17445	0.203	0.0185444	-3.91	-2.91	-0.59	CRYBG3	crystallin beta-gamma domain containing 3	0.59
18040	0.203	0.0185444	-3.91	-2.91	-0.59			0.59
20841	0.203	0.018545	-3.91	-2.91	-0.592	HLA-DQA2	major histocompatibility complex, class II, DQ alpha 2	0.592
6386	0.203	0.0185474	-3.91	-2.91	-0.577	LOC158863	uncharacterized LOC158863	0.577
2140	0.203	0.0185512	3.91	-2.91	0.786			0.786
27974	0.203	0.0185517	-3.9	-2.91	-0.596	ESR1	estrogen receptor 1	0.596
28572	0.203	0.0185517	-3.9	-2.91	-0.596	LOC101060391	uncharacterized LOC101060391	0.596
27045	0.203	0.0185544	-3.9	-2.91	-0.598			0.598
31545	0.203	0.0185573	-3.9	-2.91	-0.586	SYT4	synaptotagmin 4	0.586
11237	0.203	0.0185581	-3.9	-2.91	-0.58			0.58
6722	0.203	0.0185629	-3.9	-2.91	-0.576	GOLGA6L6	golgin A6 family-like 6	0.576
8942	0.203	0.0185719	-3.9	-2.91	-0.575	LOC400464	ubiquitin conjugating enzyme E2 Q2 pseudogene	0.575
9704	0.203	0.0185719	-3.9	-2.91	-0.575			0.575
32495	0.203	0.0185774	-3.9	-2.91	-0.586			0.586
9620	0.203	0.0185817	-3.9	-2.91	-0.573			0.573
1857	0.203	0.0185819	-3.9	-2.91	-0.562	KRAS	KRAS proto-oncogene, GTPase	0.562
32488	0.203	0.0185904	-3.9	-2.91	-0.584			0.584
33598	0.203	0.0185904	-3.9	-2.91	-0.584	MIR155HG	MIR155 host gene	0.584
22360	0.203	0.0186017	3.9	-2.91	0.575	PPEF1	protein phosphatase with EF-hand domain 1	0.575
9616	0.203	0.018609	-3.9	-2.91	-0.577	LINC01506	long intergenic non-protein coding RNA 1506	0.577
9701	0.203	0.018609	-3.9	-2.91	-0.577	POT1-AS1	POT1 antisense RNA 1	0.577
36652	0.203	0.0186116	-3.9	-2.91	-0.576			0.576
36738	0.203	0.0186116	-3.9	-2.91	-0.576			0.576
4764	0.203	0.0186187	-3.9	-2.91	-0.552	SERPINB13	serpin family B member 13	0.552
30186	0.203	0.018626	-3.9	-2.91	-0.591	BFSP2-AS1	BFSP2 antisense RNA 1	0.591
30273	0.203	0.018626	-3.9	-2.91	-0.591			0.591
30785	0.203	0.018626	-3.9	-2.91	-0.591	PCDHB19P	protocadherin beta 19 pseudogene	0.591
27805	0.203	0.0186279	-3.9	-2.91	-0.593	MSR1	macrophage scavenger receptor 1	0.593
29427	0.203	0.0186279	-3.9	-2.91	-0.593	B3GALT2	beta-1,3-galactosyltransferase 2	0.593
29512	0.203	0.0186279	-3.9	-2.91	-0.593			0.593
30195	0.203	0.0186279	-3.9	-2.91	-0.593			0.593
22038	0.203	0.0186346	-3.9	-2.91	-0.601	MBL2	mannose binding lectin 2	0.601
22719	0.203	0.0186346	-3.9	-2.91	-0.601			0.601
33248	0.203	0.0186423	-3.9	-2.91	-0.582	GRIA1	glutamate ionotropic receptor AMPA type subunit 1	0.582
6550	0.203	0.0186445	-3.9	-2.91	-0.574			0.574
6719	0.203	0.0186445	-3.9	-2.91	-0.574	C2orf57	chromosome 2 open reading frame 57	0.574
9195	0.203	0.0186473	-3.9	-2.91	-0.579			0.579
22188	0.203	0.0186496	-3.9	-2.91	-0.586			0.586
18551	0.203	0.0186591	-3.9	-2.91	-0.588	GPR88	G protein-coupled receptor 88	0.588
25933	0.203	0.0186637	-3.9	-2.91	-0.592			0.592
32486	0.203	0.0186651	-3.9	-2.91	-0.59			0.59
20623	0.203	0.0186711	-3.9	-2.91	-0.786			0.786
40735	0.203	0.018673	-3.9	-2.91	-0.567	WDR49	WD repeat domain 49	0.567
6296	0.203	0.0186735	-3.9	-2.91	-0.578	LOC284244	uncharacterized LOC284244	0.578
6380	0.203	0.0186735	-3.9	-2.91	-0.578			0.578
6549	0.203	0.0186735	-3.9	-2.91	-0.578			0.578
43865	0.203	0.0186744	3.9	-2.91	0.74			0.74
27217	0.203	0.0186776	-3.9	-2.91	-0.596			0.596
35301	0.203	0.0186789	-3.9	-2.91	-0.58	CST9L	cystatin 9-like	0.58
22697	0.203	0.0186818	-3.9	-2.91	-0.589			0.589
31633	0.203	0.0187029	-3.9	-2.91	-0.588	EXOC6B	exocyst complex component 6B	0.588
31974	0.203	0.0187029	-3.9	-2.91	-0.588			0.588
32146	0.203	0.0187029	-3.9	-2.91	-0.588			0.588
32316	0.203	0.0187029	-3.9	-2.91	-0.588	LINC01133	long intergenic non-protein coding RNA 1133	0.588
33000	0.203	0.0187029	-3.9	-2.91	-0.588			0.588
33171	0.203	0.0187029	-3.9	-2.91	-0.588			0.588
30103	0.203	0.0187043	-3.9	-2.91	-0.589	HES2	hes family bHLH transcription factor 2	0.589
30274	0.203	0.0187043	-3.9	-2.91	-0.589	MAP3K13	mitogen-activated protein kinase kinase kinase 13	0.589
30871	0.203	0.0187043	-3.9	-2.91	-0.589	LMO3	LIM domain only 3	0.589
31554	0.203	0.0187043	-3.9	-2.91	-0.589	C11orf88	chromosome 11 open reading frame 88	0.589
31726	0.203	0.0187043	-3.9	-2.91	-0.589			0.589
23990	0.203	0.0187064	-3.89	-2.91	-0.596			0.596
24671	0.203	0.0187064	-3.89	-2.91	-0.596	RBMY2FP	RNA binding motif protein, Y-linked, family 2, member F pseudogene	0.596
25438	0.203	0.0187064	-3.89	-2.91	-0.596			0.596
15065	0.203	0.0187107	-3.89	-2.91	-0.584			0.584
28141	0.203	0.0187117	-3.89	-2.91	-0.59			0.59
28398	0.203	0.0187117	-3.89	-2.91	-0.59	TECTA	tectorin alpha	0.59
7745	0.203	0.0187126	-3.89	-2.91	-0.573			0.573
7831	0.203	0.0187126	-3.89	-2.91	-0.573	NEFL	neurofilament, light polypeptide	0.573
7916	0.203	0.0187126	-3.89	-2.91	-0.573	IGFL2	IGF like family member 2	0.573
35209	0.203	0.0187292	-3.89	-2.92	-0.579			0.579
35551	0.203	0.0187292	-3.89	-2.92	-0.579	SLC9C2	solute carrier family 9 member C2 (putative)	0.579
30456	0.203	0.0187372	-3.89	-2.92	-0.59	PADI4	peptidyl arginine deiminase 4	0.59
33847	0.203	0.0187412	-3.89	-2.92	-0.586	LOC101927482	uncharacterized LOC101927482	0.586
33932	0.203	0.0187412	-3.89	-2.92	-0.586			0.586
8081	0.203	0.0187469	-3.89	-2.92	-0.572	OTOR	otoraplin	0.572
8336	0.203	0.0187469	-3.89	-2.92	-0.572	LRRTM3	leucine rich repeat transmembrane neuronal 3	0.572
7579	0.203	0.0187479	-3.89	-2.92	-0.575	LOC286071	uncharacterized LOC286071	0.575
15322	0.203	0.0187687	-3.89	-2.92	-0.582	CASC11	cancer susceptibility candidate 11 (non-protein coding)	0.582
15916	0.203	0.0187687	-3.89	-2.92	-0.582			0.582
26454	0.203	0.0187819	-3.89	-2.92	-0.592	VIP	vasoactive intestinal peptide	0.592
34275	0.203	0.0187822	-3.89	-2.92	-0.584	PKD1L3	polycystin 1 like 3, transient receptor potential channel interacting	0.584
34617	0.203	0.0187822	-3.89	-2.92	-0.584	GSG1L	GSG1 like	0.584
34703	0.203	0.0187822	-3.89	-2.92	-0.584	GUSBP5	glucuronidase, beta pseudogene 5	0.584
31378	0.203	0.0187833	-3.89	-2.92	-0.586	C12orf40	chromosome 12 open reading frame 40	0.586
32830	0.203	0.0187833	-3.89	-2.92	-0.586	CFHR5	complement factor H related 5	0.586
7659	0.203	0.0187862	-3.89	-2.92	-0.576			0.576
39719	0.203	0.0187866	-3.89	-2.92	-0.571	CNGA1	cyclic nucleotide gated channel alpha 1	0.571
44909	0.203	0.018795	-3.89	-2.92	-0.558			0.558
30522	0.203	0.0187973	-3.89	-2.92	-0.588			0.588
44480	0.203	0.0187989	-3.89	-2.92	-0.559			0.559
44566	0.203	0.0187989	-3.89	-2.92	-0.559			0.559
44737	0.203	0.0187989	-3.89	-2.92	-0.559	ADGRA3	adhesion G protein-coupled receptor A3	0.559
6462	0.203	0.0187992	-3.89	-2.92	-0.576			0.576
24633	0.203	0.0188007	-3.89	-2.92	-0.968	FUT2	fucosyltransferase 2	0.968
12090	0.203	0.0188063	-3.89	-2.92	-0.58	CHD2	chromodomain helicase DNA binding protein 2	0.58
12429	0.203	0.0188063	-3.89	-2.92	-0.58			0.58
12938	0.203	0.0188063	-3.89	-2.92	-0.58			0.58
13022	0.203	0.0188063	-3.89	-2.92	-0.58			0.58
10471	0.203	0.0188073	-3.89	-2.92	-0.575	PRDM16	PR/SET domain 16	0.575
20081	0.203	0.018816	-3.89	-2.92	-0.592	IL2	interleukin 2	0.592
21356	0.203	0.018816	-3.89	-2.92	-0.592			0.592
21442	0.203	0.018816	-3.89	-2.92	-0.592	DEFB127	defensin beta 127	0.592
22123	0.203	0.018816	-3.89	-2.92	-0.592	IL2	interleukin 2	0.592
27220	0.203	0.0188166	-3.89	-2.92	-0.598	UBE2J2	ubiquitin conjugating enzyme E2 J2	0.598
36058	0.203	0.0188178	-3.89	-2.92	-0.575	BEND5	BEN domain containing 5	0.575
36314	0.203	0.0188178	-3.89	-2.92	-0.575	ALS2CR11	amyotrophic lateral sclerosis 2 chromosome region candidate 11	0.575
31304	0.203	0.0188179	-3.89	-2.92	-0.586	DEUP1	deuterosome assembly protein 1	0.586
31901	0.203	0.0188179	-3.89	-2.92	-0.586	THSD7A	thrombospondin type 1 domain containing 7A	0.586
34524	0.203	0.0188195	-3.89	-2.92	-0.582	COL19A1	collagen type XIX alpha 1 chain	0.582
34780	0.203	0.0188195	-3.89	-2.92	-0.582			0.582
44033	0.203	0.0188203	-3.89	-2.92	-0.745			0.745
32663	0.203	0.0188228	-3.89	-2.92	-0.584			0.584
17693	0.203	0.01883	3.89	-2.92	0.522	PHF11	PHD finger protein 11	0.522
40312	0.203	0.0188567	-3.89	-2.92	-0.567			0.567
34953	0.203	0.0188636	-3.88	-2.92	-0.58			0.58
32797	0.203	0.018867	-3.88	-2.92	-0.565			0.565
7825	0.203	0.0188678	-3.88	-2.92	-0.574	BPY2B	basic charge, Y-linked, 2B	0.574
13448	0.203	0.0188682	-3.88	-2.92	-0.578			0.578
42864	0.203	0.0188688	-3.88	-2.92	-0.562	BRDT	bromodomain testis associated	0.562
42949	0.203	0.0188688	-3.88	-2.92	-0.562	TDRD5	tudor domain containing 5	0.562
6044	0.203	0.0188693	-3.88	-2.92	-0.573			0.573
6045	0.203	0.0188693	-3.88	-2.92	-0.573	TMEM132B	transmembrane protein 132B	0.573
6130	0.203	0.0188693	-3.88	-2.92	-0.573	XKR4	XK related 4	0.573
31558	0.203	0.0188717	-3.88	-2.92	-0.592	PLGLB1	plasminogen-like B1	0.592
32225	0.203	0.018872	-3.88	-2.92	-0.584	CCR2	C-C motif chemokine receptor 2	0.584
26375	0.203	0.0188814	-3.88	-2.92	-0.6			0.6
29090	0.203	0.018883	-3.88	-2.92	-0.594	PDS5B	PDS5 cohesin associated factor B	0.594
30199	0.203	0.018883	-3.88	-2.92	-0.594	IL2	interleukin 2	0.594
6127	0.203	0.0188836	-3.88	-2.92	-0.572	LOC647323	uncharacterized LOC647323	0.572
24246	0.203	0.0188844	-3.88	-2.92	-0.594			0.594
44233	0.203	0.0188845	-3.88	-2.92	-0.563	ELOVL2-AS1	ELOVL2 antisense RNA 1	0.563
25124	0.203	0.0188885	-3.88	-2.92	-0.738	ARHGEF15	Rho guanine nucleotide exchange factor 15	0.738
30782	0.203	0.0189035	-3.88	-2.92	-0.59	HLA-DRA	major histocompatibility complex, class II, DR alpha	0.59
10473	0.203	0.0189043	-3.88	-2.92	-0.576	SFTA3	surfactant associated 3	0.576
34109	0.203	0.018906	-3.88	-2.92	-0.58	ABCC9	ATP binding cassette subfamily C member 9	0.58
37335	0.203	0.0189077	-3.88	-2.92	-0.572	OCA2	OCA2 melanosomal transmembrane protein	0.572
37848	0.203	0.0189077	-3.88	-2.92	-0.572			0.572
38105	0.203	0.0189077	-3.88	-2.92	-0.572	PTPN7	protein tyrosine phosphatase, non-receptor type 7	0.572
3359	0.203	0.018909	3.88	-2.92	1.22			1.22
8770	0.203	0.0189125	-3.88	-2.92	-0.571			0.571
7733	0.203	0.0189133	3.88	-2.92	0.711	DZANK1	double zinc ribbon and ankyrin repeat domains 1	0.711
27480	0.203	0.0189276	-3.88	-2.92	-0.594	TRIML1	tripartite motif family like 1	0.594
38098	0.203	0.018934	-3.88	-2.92	-0.568	CKMT2	creatine kinase, mitochondrial 2	0.568
38783	0.203	0.018934	-3.88	-2.92	-0.568			0.568
30270	0.203	0.0189424	-3.88	-2.92	-0.588	DLX5	distal-less homeobox 5	0.588
30527	0.203	0.0189424	-3.88	-2.92	-0.588	FAT2	FAT atypical cadherin 2	0.588
30613	0.203	0.0189424	-3.88	-2.92	-0.588	CST11	cystatin 11	0.588
30698	0.203	0.0189424	-3.88	-2.92	-0.588	NLGN4Y	neuroligin 4, Y-linked	0.588
31722	0.203	0.0189424	-3.88	-2.92	-0.588			0.588
31808	0.203	0.0189424	-3.88	-2.92	-0.588	CDPF1///PPARA	cysteine rich DPF motif domain containing 1///peroxisome proliferator activated receptor alpha	0.588
8767	0.203	0.0189446	-3.88	-2.92	-0.573			0.573
30450	0.203	0.0189527	-3.88	-2.92	-0.589	LDHAL6A	lactate dehydrogenase A like 6A	0.589
30535	0.203	0.0189527	-3.88	-2.92	-0.589			0.589
30791	0.203	0.0189527	-3.88	-2.92	-0.589	C11orf87	chromosome 11 open reading frame 87	0.589
31047	0.203	0.0189527	-3.88	-2.92	-0.589			0.589
32157	0.203	0.0189527	-3.88	-2.92	-0.589			0.589
32242	0.203	0.0189527	-3.88	-2.92	-0.589	LINC00598	long intergenic non-protein coding RNA 598	0.589
6812	0.203	0.0189558	3.88	-2.92	1	CYP27A1	cytochrome P450 family 27 subfamily A member 1	1
26952	0.203	0.0189622	-3.88	-2.92	-0.59	RET	ret proto-oncogene	0.59
43714	0.203	0.0189672	-3.88	-2.92	-0.559	MOV10L1	Mov10 RISC complex RNA helicase like 1	0.559
32911	0.203	0.0189737	-3.88	-2.92	-0.586	RXFP1	relaxin/insulin like family peptide receptor 1	0.586
19489	0.203	0.0189783	-3.88	-2.92	-0.595	CLYBL	citrate lyase beta like	0.595
20595	0.203	0.0189783	-3.88	-2.92	-0.595	IGFBP5	insulin like growth factor binding protein 5	0.595
22381	0.203	0.0189783	-3.88	-2.92	-0.595			0.595
8516	0.203	0.0189844	-3.88	-2.92	-0.575	PDE6H	phosphodiesterase 6H	0.575
8601	0.203	0.0189844	-3.88	-2.92	-0.575	CDCP2	CUB domain containing protein 2	0.575
8769	0.203	0.0189844	-3.88	-2.92	-0.575	COL22A1	collagen type XXII alpha 1 chain	0.575
7588	0.203	0.0189849	3.88	-2.92	0.57	LOC100506990	uncharacterized LOC100506990	0.57
38611	0.203	0.0189851	-3.88	-2.92	-0.571	GRM7	glutamate metabotropic receptor 7	0.571
23314	0.203	0.0189875	-3.88	-2.92	-0.596			0.596
23398	0.203	0.0189875	-3.88	-2.92	-0.596	FSD2	fibronectin type III and SPRY domain containing 2	0.596
23654	0.203	0.0189875	-3.88	-2.92	-0.596			0.596
24250	0.203	0.0189875	-3.88	-2.92	-0.596	CXorf21	chromosome X open reading frame 21	0.596
5869	0.203	0.0189897	-3.88	-2.92	-0.574			0.574
26357	0.203	0.0189933	-3.88	-2.92	-0.588	FMNL3	formin like 3	0.588
26613	0.203	0.0189933	-3.88	-2.92	-0.588	ABCC13	ATP binding cassette subfamily C member 13 (pseudogene)	0.588
43370	0.203	0.0189979	-3.88	-2.92	-0.558			0.558
43455	0.203	0.0189979	-3.88	-2.92	-0.558	SYT9	synaptotagmin 9	0.558
29180	0.203	0.0189981	-3.88	-2.92	-0.59	CARD11	caspase recruitment domain family member 11	0.59
38698	0.203	0.0189988	-3.88	-2.92	-0.569			0.569
38869	0.203	0.0189988	-3.88	-2.92	-0.569			0.569
28750	0.203	0.0190113	-3.88	-2.92	-0.591	PRO1082	uncharacterized protein PRO1082	0.591
28835	0.203	0.0190113	-3.88	-2.92	-0.591			0.591
29774	0.203	0.0190113	-3.88	-2.92	-0.591	SLC16A14	solute carrier family 16 member 14	0.591
30116	0.203	0.0190113	-3.88	-2.92	-0.591			0.591
31972	0.203	0.019016	-3.88	-2.92	-0.584			0.584
32399	0.203	0.019016	-3.88	-2.92	-0.584			0.584
33853	0.203	0.019016	-3.88	-2.92	-0.584	IFNA10	interferon alpha 10	0.584
33938	0.203	0.019016	-3.88	-2.92	-0.584	PART1	prostate androgen-regulated transcript 1 (non-protein coding)	0.584
34621	0.203	0.019016	-3.88	-2.92	-0.584	CFAP43	cilia and flagella associated protein 43	0.584
32322	0.203	0.0190255	-3.87	-2.92	-0.585	C5orf47	chromosome 5 open reading frame 47	0.585
32493	0.203	0.0190255	-3.87	-2.92	-0.585	ZSCAN4	zinc finger and SCAN domain containing 4	0.585
32835	0.203	0.0190255	-3.87	-2.92	-0.585			0.585
34948	0.203	0.0190287	-3.87	-2.92	-0.577			0.577
35548	0.203	0.0190287	-3.87	-2.92	-0.577			0.577
39547	0.203	0.0190293	-3.87	-2.92	-0.565	BEND4	BEN domain containing 4	0.565
39975	0.203	0.0190293	-3.87	-2.92	-0.565			0.565
5701	0.203	0.0190307	-3.87	-2.92	-0.578			0.578
28566	0.203	0.0190329	-3.87	-2.92	-0.586			0.586
28737	0.203	0.0190329	-3.87	-2.92	-0.586	RNF128	ring finger protein 128, E3 ubiquitin protein ligase	0.586
35036	0.203	0.0190341	-3.87	-2.92	-0.575	FASLG	Fas ligand	0.575
35721	0.203	0.0190341	-3.87	-2.92	-0.575			0.575
34871	0.203	0.0190466	-3.87	-2.92	-0.582	TAGAP	T-cell activation RhoGTPase activating protein	0.582
42097	0.203	0.0190467	-3.87	-2.92	-0.561	SLC4A4	solute carrier family 4 member 4	0.561
26374	0.203	0.0190549	-3.87	-2.92	-0.592	DLGAP1	DLG associated protein 1	0.592
26629	0.203	0.0190549	-3.87	-2.92	-0.592	SERPINA11	serpin family A member 11	0.592
31697	0.203	0.0190556	-3.87	-2.92	-0.922	MSC	musculin	0.922
44307	0.203	0.0190661	-3.87	-2.93	-0.554	POF1B	premature ovarian failure, 1B	0.554
32752	0.203	0.0190678	-3.87	-2.93	-0.584	BHMT2	betaine--homocysteine S-methyltransferase 2	0.584
13536	0.203	0.0190691	-3.87	-2.93	-0.58			0.58
14300	0.203	0.0190691	-3.87	-2.93	-0.58	DGKI	diacylglycerol kinase iota	0.58
40659	0.203	0.0190736	-3.87	-2.93	-0.568			0.568
36163	0.203	0.0190744	3.87	-2.93	0.524	HCP5B	HLA complex P5B (non-protein coding)	0.524
5920	0.203	0.0190756	3.87	-2.93	0.917			0.917
41753	0.203	0.0190757	-3.87	-2.93	-0.56			0.56
36748	0.203	0.0190783	-3.87	-2.93	-0.573	UGT3A1	UDP glycosyltransferase family 3 member A1	0.573
6986	0.203	0.0190815	-3.87	-2.93	-0.571			0.571
18783	0.203	0.0190862	-3.87	-2.93	-0.935	MAK	male germ cell associated kinase	0.935
34102	0.203	0.019092	-3.87	-2.93	-0.58			0.58
34701	0.203	0.019092	-3.87	-2.93	-0.58			0.58
34957	0.203	0.019092	-3.87	-2.93	-0.58			0.58
35299	0.203	0.019092	-3.87	-2.93	-0.58	C2orf83	chromosome 2 open reading frame 83	0.58
35898	0.203	0.019092	-3.87	-2.93	-0.58	CFHR2	complement factor H related 2	0.58
44220	0.203	0.019097	-3.87	-2.93	-0.555	SCNN1G	sodium channel epithelial 1 gamma subunit	0.555
44305	0.203	0.019097	-3.87	-2.93	-0.555			0.555
44477	0.203	0.019097	-3.87	-2.93	-0.555	ARHGAP6	Rho GTPase activating protein 6	0.555
44563	0.203	0.019097	-3.87	-2.93	-0.555	TRPA1	transient receptor potential cation channel subfamily A member 1	0.555
23633	0.203	0.0190999	-3.87	-2.93	-0.586			0.586
24145	0.203	0.0190999	-3.87	-2.93	-0.586			0.586
33854	0.203	0.0191009	-3.87	-2.93	-0.582	MGAM	maltase-glucoamylase	0.582
6897	0.203	0.0191018	-3.87	-2.93	-0.573			0.573
30780	0.203	0.0191065	-3.87	-2.93	-0.582			0.582
30865	0.203	0.0191065	-3.87	-2.93	-0.582	KCNB1	potassium voltage-gated channel subfamily B member 1	0.582
11348	0.203	0.0191087	-3.87	-2.93	-0.517			0.517
36397	0.203	0.01911	-3.87	-2.93	-0.574			0.574
36653	0.203	0.01911	-3.87	-2.93	-0.574			0.574
37424	0.203	0.01911	-3.87	-2.93	-0.574	ANKS1B	ankyrin repeat and sterile alpha motif domain containing 1B	0.574
7233	0.203	0.0191136	-3.87	-2.93	-0.572	LINC00521	long intergenic non-protein coding RNA 521	0.572
7487	0.203	0.0191136	-3.87	-2.93	-0.572			0.572
37168	0.203	0.0191196	-3.87	-2.93	-0.572			0.572
37767	0.203	0.0191196	-3.87	-2.93	-0.572			0.572
37852	0.203	0.0191196	-3.87	-2.93	-0.572			0.572
38793	0.203	0.0191196	-3.87	-2.93	-0.572			0.572
24398	0.203	0.019121	-3.87	-2.93	-0.588	TMEM209	transmembrane protein 209	0.588
24653	0.203	0.019121	-3.87	-2.93	-0.588	MEP1B	meprin A subunit beta	0.588
35121	0.203	0.0191218	-3.87	-2.93	-0.579	IL13	interleukin 13	0.579
36062	0.203	0.0191218	-3.87	-2.93	-0.579			0.579
44571	0.203	0.0191237	3.87	-2.93	0.587			0.587
40996	0.203	0.0191253	-3.87	-2.93	-0.562	HNF4G	hepatocyte nuclear factor 4 gamma	0.562
14641	0.203	0.0191331	-3.87	-2.93	-0.578	B4GALNT3	beta-1,4-N-acetyl-galactosaminyltransferase 3	0.578
14980	0.203	0.0191331	-3.87	-2.93	-0.578			0.578
15150	0.203	0.0191331	-3.87	-2.93	-0.578	MYOM2	myomesin 2	0.578
15234	0.203	0.0191331	-3.87	-2.93	-0.578	PP13439	uncharacterized LOC100128046	0.578
5614	0.203	0.0191344	-3.87	-2.93	-0.576	C16orf89	chromosome 16 open reading frame 89	0.576
42948	0.203	0.0191349	-3.87	-2.93	-0.556	LINC01105	long intergenic non-protein coding RNA 1105	0.556
43120	0.203	0.0191371	-3.87	-2.93	-0.557			0.557
43291	0.203	0.0191371	-3.87	-2.93	-0.557			0.557
40224	0.203	0.0191401	-3.87	-2.93	-0.564	HSD3B1	hydroxy-delta-5-steroid dehydrogenase, 3 beta- and steroid delta-isomerase 1	0.564
40310	0.203	0.0191401	-3.87	-2.93	-0.564	LINC00202-2	long intergenic non-protein coding RNA 202-2	0.564
43205	0.203	0.0191425	-3.87	-2.93	-0.559			0.559
43547	0.203	0.0191425	-3.87	-2.93	-0.559	KIAA1456	KIAA1456	0.559
11071	0.203	0.0191455	-3.87	-2.93	-0.578			0.578
27985	0.203	0.0191526	-3.87	-2.93	-0.594			0.594
29350	0.203	0.0191526	-3.87	-2.93	-0.594	MAGEB10	MAGE family member B10	0.594
29436	0.203	0.0191526	-3.87	-2.93	-0.594			0.594
29521	0.203	0.0191526	-3.87	-2.93	-0.594	SCN1A	sodium voltage-gated channel alpha subunit 1	0.594
29078	0.203	0.0191547	-3.87	-2.93	-0.59	CFAP65	cilia and flagella associated protein 65	0.59
29505	0.203	0.0191547	-3.87	-2.93	-0.59	DEFB118	defensin beta 118	0.59
43719	0.203	0.0191589	-3.87	-2.93	-0.56	LOC647115///UGP2	translation initiation factor IF-2///UDP-glucose pyrophosphorylase 2	0.56
44146	0.203	0.0191589	-3.87	-2.93	-0.56	C9orf66	chromosome 9 open reading frame 66	0.56
11750	0.203	0.0191605	-3.87	-2.93	-0.576	LPAR3	lysophosphatidic acid receptor 3	0.576
12173	0.203	0.0191605	-3.87	-2.93	-0.576	C1orf210	chromosome 1 open reading frame 210	0.576
41423	0.203	0.019163	-3.87	-2.93	-0.565	ITGB3	integrin subunit beta 3	0.565
5443	0.203	0.0191696	-3.87	-2.93	-0.58			0.58
42689	0.203	0.019172	-3.87	-2.93	-0.557			0.557
42861	0.203	0.019172	-3.87	-2.93	-0.557			0.557
17601	0.203	0.0191789	-3.86	-2.93	-0.635	TAGAP	T-cell activation RhoGTPase activating protein	0.635
32393	0.203	0.019182	-3.86	-2.93	-0.581	INSL6	insulin like 6	0.581
16770	0.203	0.0191828	-3.86	-2.93	-0.586			0.586
16854	0.203	0.0191828	-3.86	-2.93	-0.586			0.586
17109	0.203	0.0191828	-3.86	-2.93	-0.586	APLF	aprataxin and PNKP like factor	0.586
17449	0.203	0.0191828	-3.86	-2.93	-0.586	LINC01005	long intergenic non-protein coding RNA 1005	0.586
17704	0.203	0.0191828	-3.86	-2.93	-0.586	LYZL6	lysozyme like 6	0.586
40222	0.203	0.019186	-3.86	-2.93	-0.566	LOC101926892	uncharacterized LOC101926892	0.566
37845	0.203	0.019193	-3.86	-2.93	-0.571	LIN7A	lin-7 homolog A, crumbs cell polarity complex component	0.571
38016	0.203	0.019193	-3.86	-2.93	-0.571			0.571
38102	0.203	0.019193	-3.86	-2.93	-0.571	HS3ST4	heparan sulfate-glucosamine 3-sulfotransferase 4	0.571
38616	0.203	0.019193	-3.86	-2.93	-0.571	LINC01354	long intergenic non-protein coding RNA 1354	0.571
38787	0.203	0.019193	-3.86	-2.93	-0.571	APOBEC1	apolipoprotein B mRNA editing enzyme catalytic subunit 1	0.571
7653	0.203	0.0191941	-3.86	-2.93	-0.57	TMEM150C	transmembrane protein 150C	0.57
41889	0.203	0.0191946	3.86	-2.93	0.913			0.913
28823	0.203	0.0191949	-3.86	-2.93	-0.588			0.588
28909	0.203	0.0191949	-3.86	-2.93	-0.588	LINC01102	long intergenic non-protein coding RNA 1102	0.588
30617	0.203	0.0191949	-3.86	-2.93	-0.588	UBE2R2	ubiquitin conjugating enzyme E2 R2	0.588
32667	0.203	0.0191949	-3.86	-2.93	-0.588			0.588
37932	0.203	0.0192066	-3.86	-2.93	-0.569	CER1	cerberus 1, DAN family BMP antagonist	0.569
38617	0.203	0.0192066	-3.86	-2.93	-0.569	DLL4	delta like canonical Notch ligand 4	0.569
39386	0.203	0.0192066	-3.86	-2.93	-0.569	CLASP2	cytoplasmic linker associated protein 2	0.569
39557	0.203	0.0192066	-3.86	-2.93	-0.569	FER1L6-AS2	FER1L6 antisense RNA 2	0.569
37244	0.203	0.0192144	-3.86	-2.93	-0.573	LOC374890	uncharacterized LOC374890	0.573
37415	0.203	0.0192144	-3.86	-2.93	-0.573	FUT3	fucosyltransferase 3 (Lewis blood group)	0.573
30709	0.203	0.019215	-3.86	-2.93	-0.589	LINC00641	long intergenic non-protein coding RNA 641	0.589
31649	0.203	0.019215	-3.86	-2.93	-0.589			0.589
31204	0.203	0.0192172	-3.86	-2.93	-0.588	IGHV3-69-1///IGHV3OR16-7	immunoglobulin heavy variable 3-69-1 (pseudogene)///immunoglobulin heavy variable 3/OR16-7 (pseudogene)	0.588
30608	0.203	0.0192185	-3.86	-2.93	-0.586	SHROOM2	shroom family member 2	0.586
7146	0.203	0.0192241	-3.86	-2.93	-0.574			0.574
35133	0.203	0.0192249	-3.86	-2.93	-0.576	IL3	interleukin 3	0.576
8684	0.203	0.0192257	-3.86	-2.93	-0.561			0.561
26799	0.203	0.0192272	-3.86	-2.93	-0.596	MS4A8	membrane spanning 4-domains A8	0.596
27140	0.203	0.0192272	-3.86	-2.93	-0.596	SLC14A2-AS1	SLC14A2 antisense RNA 1	0.596
41332	0.203	0.0192323	-3.86	-2.93	-0.561	SLCO6A1	solute carrier organic anion transporter family member 6A1	0.561
41417	0.203	0.0192323	-3.86	-2.93	-0.561			0.561
41674	0.203	0.0192323	-3.86	-2.93	-0.561	HGFAC	HGF activator	0.561
9707	0.203	0.0192341	-3.86	-2.93	-0.574	IL2	interleukin 2	0.574
43798	0.203	0.0192363	-3.86	-2.93	-0.553	MYRIP	myosin VIIA and Rab interacting protein	0.553
44397	0.203	0.0192386	-3.86	-2.93	-0.556			0.556
44568	0.203	0.0192386	-3.86	-2.93	-0.556	MAATS1	MYCBP associated and testis expressed 1	0.556
5364	0.203	0.0192509	-3.86	-2.93	-0.572	ZNF711	zinc finger protein 711	0.572
42102	0.203	0.0192532	-3.86	-2.93	-0.562	CLIC5	chloride intracellular channel 5	0.562
42444	0.203	0.0192532	-3.86	-2.93	-0.562	ENKUR	enkurin, TRPC channel interacting protein	0.562
42530	0.203	0.0192532	-3.86	-2.93	-0.562	HPGD	hydroxyprostaglandin dehydrogenase 15-(NAD)	0.562
43299	0.203	0.0192532	-3.86	-2.93	-0.562	PWAR6	Prader Willi/Angelman region RNA 6	0.562
44483	0.203	0.0192533	-3.86	-2.93	-0.557			0.557
44740	0.203	0.0192533	-3.86	-2.93	-0.557	TM4SF20	transmembrane 4 L six family member 20	0.557
9963	0.203	0.0192544	-3.86	-2.93	-0.572			0.572
10132	0.203	0.0192544	-3.86	-2.93	-0.572	KIAA2022	KIAA2022	0.572
5198	0.203	0.019258	-3.86	-2.93	-0.573	FAM155A	family with sequence similarity 155 member A	0.573
5283	0.203	0.019258	-3.86	-2.93	-0.573	RXFP1	relaxin/insulin like family peptide receptor 1	0.573
5450	0.203	0.019258	-3.86	-2.93	-0.573	EPHA8	EPH receptor A8	0.573
41072	0.203	0.01926	-3.86	-2.93	-0.56	ADCYAP1	adenylate cyclase activating polypeptide 1	0.56
31208	0.203	0.0192621	-3.86	-2.93	-0.584	DAZ2	deleted in azoospermia 2	0.584
33173	0.203	0.0192621	-3.86	-2.93	-0.584			0.584
25636	0.203	0.0192675	-3.86	-2.93	-0.584	C20orf197	chromosome 20 open reading frame 197	0.584
43796	0.203	0.0192687	-3.86	-2.93	-0.555			0.555
38866	0.203	0.0192774	-3.86	-2.93	-0.568	SOX21	SRY-box 21	0.568
43453	0.203	0.0192809	-3.86	-2.93	-0.552	ZP2	zona pellucida glycoprotein 2	0.552
30448	0.203	0.0192809	-3.86	-2.93	-0.585	KCNS3	potassium voltage-gated channel modifier subfamily S member 3	0.585
31473	0.203	0.0192809	-3.86	-2.93	-0.585			0.585
32155	0.203	0.0192809	-3.86	-2.93	-0.585	ALDH1L1	aldehyde dehydrogenase 1 family member L1	0.585
32241	0.203	0.0192809	-3.86	-2.93	-0.585	IFNG	interferon gamma	0.585
32582	0.203	0.0192809	-3.86	-2.93	-0.585	DPPA4	developmental pluripotency associated 4	0.585
32753	0.203	0.0192809	-3.86	-2.93	-0.585			0.585
8257	0.203	0.0192839	-3.86	-2.93	-0.569	MYH8	myosin heavy chain 8	0.569
32224	0.203	0.0192854	-3.86	-2.93	-0.582			0.582
32395	0.203	0.0192854	-3.86	-2.93	-0.582			0.582
32396	0.203	0.0192854	-3.86	-2.93	-0.582			0.582
33080	0.203	0.0192854	-3.86	-2.93	-0.582	UNC79	unc-79 homolog (C. elegans)	0.582
22893	0.203	0.0192859	-3.86	-2.93	-0.596	FCRL3	Fc receptor like 3	0.596
22978	0.203	0.0192859	-3.86	-2.93	-0.596	LOC101928143///NUMB	uncharacterized LOC101928143///NUMB, endocytic adaptor protein	0.596
23233	0.203	0.0192859	-3.86	-2.93	-0.596	ZFP28	ZFP28 zinc finger protein	0.596
27374	0.203	0.0192997	-3.86	-2.93	-0.588	CACNB4	calcium voltage-gated channel auxiliary subunit beta 4	0.588
27545	0.203	0.0192997	-3.86	-2.93	-0.588	ANXA13	annexin A13	0.588
36324	0.203	0.0193068	-3.86	-2.93	-0.573	HERC3	HECT and RLD domain containing E3 ubiquitin protein ligase 3	0.573
36410	0.203	0.0193068	-3.86	-2.93	-0.573	C5orf47	chromosome 5 open reading frame 47	0.573
36666	0.203	0.0193068	-3.86	-2.93	-0.573			0.573
42096	0.203	0.0193147	-3.86	-2.93	-0.555	TENM1	teneurin transmembrane protein 1	0.555
42868	0.203	0.0193191	-3.86	-2.93	-0.556			0.556
16164	0.203	0.0193196	-3.86	-2.93	-0.574			0.574
39631	0.203	0.0193215	-3.86	-2.93	-0.561	BCL2L10	BCL2 like 10	0.561
42010	0.203	0.0193252	-3.86	-2.93	-0.558	WHAMMP3	WAS protein homolog associated with actin, golgi membranes and microtubules pseudogene 3	0.558
42609	0.203	0.0193252	-3.86	-2.93	-0.558			0.558
8007	0.203	0.0193253	-3.86	-2.93	-0.571	ROPN1	rhophilin associated tail protein 1	0.571
8091	0.203	0.0193253	-3.86	-2.93	-0.571			0.571
8429	0.203	0.0193253	-3.86	-2.93	-0.571	TTTY8	testis-specific transcript, Y-linked 8 (non-protein coding)	0.571
32825	0.203	0.0193322	-3.86	-2.93	-0.58			0.58
33765	0.203	0.0193322	-3.86	-2.93	-0.58			0.58
34107	0.203	0.0193322	-3.86	-2.93	-0.58			0.58
34193	0.203	0.0193322	-3.86	-2.93	-0.58	ZNF682	zinc finger protein 682	0.58
34620	0.203	0.0193322	-3.86	-2.93	-0.58	EFHB	EF-hand domain family member B	0.58
35132	0.203	0.0193322	-3.86	-2.93	-0.58			0.58
35117	0.203	0.0193324	-3.86	-2.93	-0.574	F11-AS1	F11 antisense RNA 1	0.574
35203	0.203	0.0193324	-3.86	-2.93	-0.574			0.574
39200	0.203	0.0193372	-3.85	-2.93	-0.563	SKIL	SKI-like proto-oncogene	0.563
39543	0.203	0.0193372	-3.85	-2.93	-0.563	LOC101928658	uncharacterized LOC101928658	0.563
31142	0.203	0.0193405	-3.85	-2.93	-0.586	EPB41L4B	erythrocyte membrane protein band 4.1 like 4B	0.586
37258	0.203	0.019342	-3.85	-2.93	-0.572	LOC100132004	ankyrin repeat domain 30B pseudogene	0.572
37514	0.203	0.019342	-3.85	-2.93	-0.572	HOXD12	homeobox D12	0.572
37600	0.203	0.019342	-3.85	-2.93	-0.572	GPR83	G protein-coupled receptor 83	0.572
38027	0.203	0.019342	-3.85	-2.93	-0.572	NRAP	nebulin related anchoring protein	0.572
43807	0.203	0.0193442	-3.85	-2.93	-0.559			0.559
43978	0.203	0.0193442	-3.85	-2.93	-0.559	SLCO4C1	solute carrier organic anion transporter family member 4C1	0.559
24078	0.203	0.0193444	-3.85	-2.93	-0.592	GALNT8	polypeptide N-acetylgalactosaminyltransferase 8	0.592
24418	0.203	0.0193444	-3.85	-2.93	-0.592	PPP4R3CP	protein phosphatase 4 regulatory subunit 3C, pseudogene	0.592
26208	0.203	0.0193444	-3.85	-2.93	-0.592	ZDHHC15	zinc finger DHHC-type containing 15	0.592
36383	0.203	0.0193465	-3.85	-2.93	-0.894	CD69	CD69 molecule	0.894
7836	0.203	0.0193469	-3.85	-2.93	-0.573	HAND2-AS1	HAND2 antisense RNA 1 (head to head)	0.573
8173	0.203	0.0193469	-3.85	-2.93	-0.573	KCP	kielin/chordin-like protein	0.573
5107	0.203	0.0193472	-3.85	-2.93	-0.574	KRTAP17-1	keratin associated protein 17-1	0.574
5274	0.203	0.0193472	-3.85	-2.93	-0.574			0.574
32747	0.203	0.01935	-3.85	-2.93	-0.582			0.582
7058	0.203	0.0193506	-3.85	-2.93	-0.572	RXFP2	relaxin/insulin like family peptide receptor 2	0.572
7142	0.203	0.0193506	-3.85	-2.93	-0.572	ROPN1	rhophilin associated tail protein 1	0.572
7143	0.203	0.0193506	-3.85	-2.93	-0.572	HMCN1	hemicentin 1	0.572
42437	0.203	0.0193535	-3.85	-2.93	-0.557			0.557
35125	0.203	0.0193551	-3.85	-2.93	-0.578	CDH22	cadherin 22	0.578
35286	0.203	0.01936	-3.85	-2.93	-0.576	IGSF11	immunoglobulin superfamily member 11	0.576
44817	0.203	0.0193657	-3.85	-2.93	-0.552			0.552
34073	0.203	0.0193674	-3.85	-2.93	-0.922			0.922
39800	0.203	0.0193753	-3.85	-2.93	-0.567			0.567
19603	0.203	0.0193812	-3.85	-2.93	-0.986	DMRTB1	DMRT like family B with proline rich C-terminal 1	0.986
41086	0.203	0.0193842	-3.85	-2.93	-0.563			0.563
37977	0.203	0.0193863	3.85	-2.93	0.756	RAB7B	RAB7B, member RAS oncogene family	0.756
37088	0.203	0.0193906	-3.85	-2.93	-0.57			0.57
37173	0.203	0.0193906	-3.85	-2.93	-0.57	CD69	CD69 molecule	0.57
33349	0.203	0.0193972	-3.85	-2.93	-0.58			0.58
5105	0.203	0.0193997	-3.85	-2.93	-0.578			0.578
35469	0.203	0.0194048	-3.85	-2.93	-0.576	AKT3	AKT serine/threonine kinase 3	0.576
36152	0.203	0.0194048	-3.85	-2.93	-0.576	CARF	calcium responsive transcription factor	0.576
31733	0.203	0.0194103	-3.85	-2.94	-0.582			0.582
36223	0.203	0.0194108	-3.85	-2.94	-0.57			0.57
36395	0.203	0.0194108	-3.85	-2.94	-0.57	UGT2B4	UDP glucuronosyltransferase family 2 member B4	0.57
35630	0.203	0.0194131	-3.85	-2.94	-0.577			0.577
35973	0.203	0.0194131	-3.85	-2.94	-0.577			0.577
43032	0.203	0.0194136	-3.85	-2.94	-0.553			0.553
27190	0.203	0.0194139	-3.85	-2.94	-0.944	FAM19A2	family with sequence similarity 19 member A2, C-C motif chemokine like	0.944
40995	0.203	0.0194149	-3.85	-2.94	-0.559	CPN2	carboxypeptidase N subunit 2	0.559
41593	0.203	0.0194149	-3.85	-2.94	-0.559	KLC1	kinesin light chain 1	0.559
26150	0.203	0.0194151	-3.85	-2.94	-0.87	OR4A15	olfactory receptor family 4 subfamily A member 15	0.87
12263	0.203	0.0194164	-3.85	-2.94	-0.578	ANGPT2	angiopoietin 2	0.578
43802	0.203	0.0194186	-3.85	-2.94	-0.556	CELF4	CUGBP, Elav-like family member 4	0.556
6645	0.203	0.0194186	-3.85	-2.94	-0.567	LOC780529	uncharacterized LOC780529	0.567
37937	0.203	0.0194245	-3.85	-2.94	-0.568			0.568
38535	0.203	0.0194245	-3.85	-2.94	-0.568	CRIM1	cysteine rich transmembrane BMP regulator 1	0.568
40479	0.203	0.0194261	-3.85	-2.94	-0.561			0.561
41250	0.203	0.0194261	-3.85	-2.94	-0.561			0.561
41678	0.203	0.0194261	-3.85	-2.94	-0.561	RPE65	RPE65, retinoid isomerohydrolase	0.561
41763	0.203	0.0194261	-3.85	-2.94	-0.561			0.561
41849	0.203	0.0194261	-3.85	-2.94	-0.561	BPI	bactericidal/permeability-increasing protein	0.561
31201	0.203	0.0194269	-3.85	-2.94	-0.58			0.58
35547	0.203	0.0194271	-3.85	-2.94	-0.575			0.575
13196	0.203	0.0194318	-3.85	-2.94	-0.576	DAOA	D-amino acid oxidase activator	0.576
36563	0.203	0.0194332	-3.85	-2.94	-0.572	C5orf17	chromosome 5 open reading frame 17	0.572
6556	0.203	0.0194341	-3.85	-2.94	-0.569	MMP2	matrix metallopeptidase 2	0.569
6810	0.203	0.0194341	-3.85	-2.94	-0.569			0.569
6811	0.203	0.0194341	-3.85	-2.94	-0.569	KRTAP13-3	keratin associated protein 13-3	0.569
6894	0.203	0.0194341	-3.85	-2.94	-0.569	NTN5	netrin 5	0.569
44230	0.203	0.0194358	-3.85	-2.94	-0.557	PDZRN4	PDZ domain containing ring finger 4	0.557
44401	0.203	0.0194358	-3.85	-2.94	-0.557			0.557
24909	0.203	0.0194383	-3.85	-2.94	-0.582			0.582
44645	0.203	0.0194399	-3.85	-2.94	-0.551	NXNL2	nucleoredoxin-like 2	0.551
42772	0.203	0.0194476	-3.85	-2.94	-0.554	TRPC5OS	TRPC5 opposite strand	0.554
42859	0.203	0.0194476	-3.85	-2.94	-0.554	TSHB	thyroid stimulating hormone beta	0.554
43116	0.203	0.0194476	-3.85	-2.94	-0.554			0.554
40737	0.203	0.0194499	-3.85	-2.94	-0.562	WDR13	WD repeat domain 13	0.562
41935	0.203	0.0194499	-3.85	-2.94	-0.562			0.562
42192	0.203	0.0194499	-3.85	-2.94	-0.562	IL2	interleukin 2	0.562
40306	0.203	0.0194524	-3.85	-2.94	-0.559	FAM71C	family with sequence similarity 71 member C	0.559
31988	0.203	0.0194614	-3.85	-2.94	-0.588	ZNF439	zinc finger protein 439	0.588
44999	0.203	0.0194662	-3.85	-2.94	-0.56	LINC01580	long intergenic non-protein coding RNA 1580	0.56
35137	0.203	0.0194708	-3.85	-2.94	-0.576			0.576
35821	0.203	0.0194708	-3.85	-2.94	-0.576			0.576
20679	0.203	0.0194724	-3.85	-2.94	-0.588	TSPEAR	thrombospondin type laminin G domain and EAR repeats	0.588
42107	0.203	0.0194744	-3.85	-2.94	-0.56			0.56
29842	0.203	0.0194752	-3.85	-2.94	-0.588	ADIPOQ	adiponectin, C1Q and collagen domain containing	0.588
36660	0.203	0.0194797	-3.85	-2.94	-0.573	FAM92B	family with sequence similarity 92 member B	0.573
14730	0.203	0.01948	-3.85	-2.94	-0.584	NUP210L	nucleoporin 210 like	0.584
14899	0.203	0.01948	-3.85	-2.94	-0.584	DEFA6	defensin alpha 6	0.584
15324	0.203	0.01948	-3.85	-2.94	-0.584	CSMD2	CUB and Sushi multiple domains 2	0.584
4849	0.203	0.0194818	-3.85	-2.94	-0.576	TTTY11	testis-specific transcript, Y-linked 11 (non-protein coding)	0.576
37844	0.203	0.0194908	-3.85	-2.94	-0.567			0.567
38014	0.203	0.0194908	-3.85	-2.94	-0.567			0.567
38528	0.203	0.0194908	-3.85	-2.94	-0.567	C14orf119	chromosome 14 open reading frame 119	0.567
30288	0.203	0.0194923	-3.85	-2.94	-0.589			0.589
6301	0.203	0.0194929	-3.85	-2.94	-0.572			0.572
6476	0.203	0.019493	-3.85	-2.94	-0.571			0.571
6559	0.203	0.019493	-3.85	-2.94	-0.571	ATP6V0D2	ATPase H+ transporting V0 subunit d2	0.571
10307	0.203	0.0194981	-3.84	-2.94	-0.574	ARMC3	armadillo repeat containing 3	0.574
10391	0.203	0.0194981	-3.84	-2.94	-0.574			0.574
10392	0.203	0.0194981	-3.84	-2.94	-0.574	TNFSF11	tumor necrosis factor superfamily member 11	0.574
10560	0.203	0.0194981	-3.84	-2.94	-0.574			0.574
10729	0.203	0.0194981	-3.84	-2.94	-0.574			0.574
44915	0.203	0.0194993	-3.84	-2.94	-0.558	REST	RE1 silencing transcription factor	0.558
37679	0.203	0.0195013	-3.84	-2.94	-0.572			0.572
37850	0.203	0.0195013	-3.84	-2.94	-0.572	TAS2R8	taste 2 receptor member 8	0.572
38192	0.203	0.0195013	-3.84	-2.94	-0.572	PLA2G2F	phospholipase A2 group IIF	0.572
6135	0.203	0.0195033	-3.84	-2.94	-0.573	SLC5A8	solute carrier family 5 member 8	0.573
6218	0.203	0.0195033	-3.84	-2.94	-0.573	RAB9B	RAB9B, member RAS oncogene family	0.573
6304	0.203	0.0195033	-3.84	-2.94	-0.573	GPR34	G protein-coupled receptor 34	0.573
165	0.203	0.0195051	-3.84	-2.94	-0.56			0.56
9451	0.203	0.0195077	-3.84	-2.94	-0.567	C10orf67	chromosome 10 open reading frame 67	0.567
39042	0.203	0.0195084	-3.84	-2.94	-0.565	GRIN3A	glutamate ionotropic receptor NMDA type subunit 3A	0.565
44138	0.203	0.0195124	-3.84	-2.94	-0.553			0.553
44396	0.203	0.0195124	-3.84	-2.94	-0.553	LOC101928160	uncharacterized LOC101928160	0.553
43882	0.203	0.0195127	-3.84	-2.94	-0.55	TAS2R42	taste 2 receptor member 42	0.55
167	0.203	0.0195137	-3.84	-2.94	-0.558			0.558
37668	0.203	0.019515	-3.84	-2.94	-0.568	GPR101	G protein-coupled receptor 101	0.568
41844	0.203	0.0195158	-3.84	-2.94	-0.558			0.558
10985	0.203	0.0195188	-3.84	-2.94	-0.572			0.572
11578	0.203	0.0195188	-3.84	-2.94	-0.572			0.572
42942	0.203	0.0195225	-3.84	-2.94	-0.553			0.553
25781	0.203	0.019527	-3.84	-2.94	-0.596			0.596
26292	0.203	0.019527	-3.84	-2.94	-0.596			0.596
31203	0.203	0.0195368	-3.84	-2.94	-0.582	CXCR5	C-X-C motif chemokine receptor 5	0.582
10803	0.203	0.0195369	-3.84	-2.94	-0.564			0.564
42443	0.203	0.0195376	-3.84	-2.94	-0.559	PSG9	pregnancy specific beta-1-glycoprotein 9	0.559
43127	0.203	0.0195376	-3.84	-2.94	-0.559	NRP2	neuropilin 2	0.559
43213	0.203	0.0195376	-3.84	-2.94	-0.559	GPR1-AS	GPR1 antisense RNA	0.559
43880	0.203	0.019542	-3.84	-2.94	-0.552			0.552
43965	0.203	0.019542	-3.84	-2.94	-0.552	TAC1	tachykinin precursor 1	0.552
44051	0.203	0.019542	-3.84	-2.94	-0.552	ADCY1	adenylate cyclase 1	0.552
36072	0.203	0.019547	-3.84	-2.94	-0.573	USP29	ubiquitin specific peptidase 29	0.573
36499	0.203	0.019547	-3.84	-2.94	-0.573	LOC100129397	uncharacterized LOC100129397	0.573
36585	0.203	0.019547	-3.84	-2.94	-0.573	EVI2B	ecotropic viral integration site 2B	0.573
36927	0.203	0.019547	-3.84	-2.94	-0.573			0.573
30452	0.203	0.0195506	-3.84	-2.94	-0.585	SLC35G3	solute carrier family 35 member G3	0.585
15409	0.203	0.0195527	-3.84	-2.94	-0.582	CA6	carbonic anhydrase 6	0.582
15579	0.203	0.0195527	-3.84	-2.94	-0.582	MYO18B	myosin XVIIIB	0.582
15664	0.203	0.0195527	-3.84	-2.94	-0.582	CDH13	cadherin 13	0.582
15919	0.203	0.0195527	-3.84	-2.94	-0.582			0.582
16004	0.203	0.0195527	-3.84	-2.94	-0.582	WISP1	WNT1 inducible signaling pathway protein 1	0.582
41671	0.203	0.0195531	-3.84	-2.94	-0.56			0.56
27569	0.203	0.0195668	-3.84	-2.94	-0.59	KRTAP9-4	keratin associated protein 9-4	0.59
25504	0.203	0.019572	-3.84	-2.94	-0.588			0.588
39035	0.203	0.0195724	-3.84	-2.94	-0.564	ZNF528	zinc finger protein 528	0.564
39549	0.203	0.0195724	-3.84	-2.94	-0.564	KIF6	kinesin family member 6	0.564
39891	0.203	0.0195724	-3.84	-2.94	-0.564			0.564
40319	0.203	0.0195724	-3.84	-2.94	-0.564	LMOD3	leiomodin 3	0.564
36749	0.203	0.0195756	-3.84	-2.94	-0.571			0.571
37689	0.203	0.0195756	-3.84	-2.94	-0.571	VWC2L	von Willebrand factor C domain containing protein 2-like	0.571
37946	0.203	0.0195756	-3.84	-2.94	-0.571	AASS	aminoadipate-semialdehyde synthase	0.571
37875	0.203	0.0195787	-3.84	-2.94	-0.567			0.567
8691	0.203	0.0195827	-3.84	-2.94	-0.57	LPEQ6126	uncharacterized LOC100128818	0.57
9028	0.203	0.0195827	-3.84	-2.94	-0.57	ATOH1	atonal bHLH transcription factor 1	0.57
9367	0.203	0.0195827	-3.84	-2.94	-0.57			0.57
34539	0.203	0.0195851	-3.84	-2.94	-0.58			0.58
34036	0.203	0.0195906	-3.84	-2.94	-0.978	BCL2A1	BCL2 related protein A1	0.978
39892	0.203	0.0195937	-3.84	-2.94	-0.562	GFAP	glial fibrillary acidic protein	0.562
34607	0.203	0.0195948	-3.84	-2.94	-0.575			0.575
31822	0.203	0.0195995	-3.84	-2.94	-0.584	HS6ST3	heparan sulfate 6-O-sulfotransferase 3	0.584
33078	0.203	0.0196003	-3.84	-2.94	-0.578			0.578
33164	0.203	0.0196003	-3.84	-2.94	-0.578	IFT57	intraflagellar transport 57	0.578
44450	0.203	0.0196036	-3.84	-2.94	-0.975			0.975
8773	0.203	0.0196055	-3.84	-2.94	-0.573	RAB39B	RAB39B, member RAS oncogene family	0.573
42351	0.203	0.0196062	-3.84	-2.94	-0.555			0.555
42522	0.203	0.0196062	-3.84	-2.94	-0.555	LOC100129449	PRO2055	0.555
42523	0.203	0.0196062	-3.84	-2.94	-0.555	DMRT3	doublesex and mab-3 related transcription factor 3	0.555
42694	0.203	0.0196062	-3.84	-2.94	-0.555	CD38	CD38 molecule	0.555
43121	0.203	0.0196062	-3.84	-2.94	-0.555	FGF14	fibroblast growth factor 14	0.555
32068	0.203	0.0196125	-3.84	-2.94	-0.582			0.582
32154	0.203	0.0196125	-3.84	-2.94	-0.582	PLN	phospholamban	0.582
32325	0.203	0.0196125	-3.84	-2.94	-0.582	C11orf44	chromosome 11 open reading frame 44	0.582
32666	0.203	0.0196125	-3.84	-2.94	-0.582	SLC6A1	solute carrier family 6 member 1	0.582
32837	0.203	0.0196125	-3.84	-2.94	-0.582	LOC101927534	uncharacterized LOC101927534	0.582
33435	0.203	0.0196125	-3.84	-2.94	-0.582	SLC14A1	solute carrier family 14 member 1 (Kidd blood group)	0.582
43706	0.203	0.0196164	-3.84	-2.94	-0.551			0.551
43879	0.203	0.0196164	-3.84	-2.94	-0.551	F9	coagulation factor IX	0.551
30890	0.203	0.0196246	-3.84	-2.94	-0.586	SH2D3C	SH2 domain containing 3C	0.586
36664	0.203	0.0196254	-3.84	-2.94	-0.569	IFNA21	interferon alpha 21	0.569
36921	0.203	0.0196254	-3.84	-2.94	-0.569	ATP10A	ATPase phospholipid transporting 10A (putative)	0.569
37006	0.203	0.0196254	-3.84	-2.94	-0.569			0.569
37434	0.203	0.0196254	-3.84	-2.94	-0.569	ENPP3	ectonucleotide pyrophosphatase/phosphodiesterase 3	0.569
43891	0.203	0.0196258	-3.84	-2.94	-0.558	WIF1	WNT inhibitory factor 1	0.558
43122	0.203	0.019626	-3.84	-2.94	-0.556			0.556
43550	0.203	0.019626	-3.84	-2.94	-0.556	WFDC10A	WAP four-disulfide core domain 10A	0.556
43635	0.203	0.019626	-3.84	-2.94	-0.556			0.556
43806	0.203	0.019626	-3.84	-2.94	-0.556			0.556
44234	0.203	0.019626	-3.84	-2.94	-0.556	FCGR2B	Fc fragment of IgG receptor IIb	0.556
4769	0.203	0.01963	-3.84	-2.94	-0.572			0.572
29094	0.203	0.0196311	-3.84	-2.94	-0.587	RS1	retinoschisin 1	0.587
30032	0.203	0.0196311	-3.84	-2.94	-0.587	CHIAP2	chitinase, acidic pseudogene 2	0.587
42178	0.203	0.0196339	-3.84	-2.94	-0.554	OR3A1	olfactory receptor family 3 subfamily A member 1	0.554
42349	0.203	0.0196339	-3.84	-2.94	-0.554			0.554
42350	0.203	0.0196339	-3.84	-2.94	-0.554	PXT1	peroxisomal, testis specific 1	0.554
44815	0.203	0.0196366	-3.84	-2.94	-0.55	HGF	hepatocyte growth factor	0.55
35457	0.203	0.0196392	-3.84	-2.94	-0.57	PHYHIPL	phytanoyl-CoA 2-hydroxylase interacting protein like	0.57
488	0.203	0.0196496	-3.84	-2.94	-0.642			0.642
18389	0.203	0.0196504	-3.84	-2.94	-0.59			0.59
18728	0.203	0.0196504	-3.84	-2.94	-0.59	CCDC27	coiled-coil domain containing 27	0.59
20343	0.203	0.0196504	-3.84	-2.94	-0.59			0.59
34362	0.203	0.0196516	-3.84	-2.94	-0.576			0.576
34447	0.203	0.0196516	-3.84	-2.94	-0.576	MAGEB4	MAGE family member B4	0.576
35302	0.203	0.0196516	-3.84	-2.94	-0.576			0.576
35985	0.203	0.0196516	-3.84	-2.94	-0.576	ZNF253	zinc finger protein 253	0.576
20934	0.203	0.0196516	-3.84	-2.94	-0.592	LOC100996342	uncharacterized LOC100996342	0.592
21529	0.203	0.0196516	-3.84	-2.94	-0.592			0.592
22210	0.203	0.0196516	-3.84	-2.94	-0.592			0.592
24679	0.203	0.0196516	-3.84	-2.94	-0.592	CD200R1	CD200 receptor 1	0.592
25191	0.203	0.0196516	-3.84	-2.94	-0.592	SIGLECL1	SIGLEC family like 1	0.592
25446	0.203	0.0196516	-3.84	-2.94	-0.592			0.592
25532	0.203	0.0196516	-3.84	-2.94	-0.592			0.592
34608	0.203	0.0196523	-3.84	-2.94	-0.577	SLC6A4	solute carrier family 6 member 4	0.577
34695	0.203	0.0196523	-3.84	-2.94	-0.577			0.577
38025	0.203	0.019653	-3.84	-2.94	-0.568			0.568
38367	0.203	0.019653	-3.84	-2.94	-0.568			0.568
40485	0.203	0.0196553	-3.84	-2.94	-0.561			0.561
40912	0.203	0.0196553	-3.84	-2.94	-0.561	CYP8B1	cytochrome P450 family 8 subfamily B member 1	0.561
41425	0.203	0.0196553	-3.84	-2.94	-0.561	PADI2	peptidyl arginine deiminase 2	0.561
41853	0.203	0.0196553	-3.84	-2.94	-0.561	RASGEF1B	RasGEF domain family member 1B	0.561
42024	0.203	0.0196553	-3.84	-2.94	-0.561			0.561
42280	0.203	0.0196553	-3.84	-2.94	-0.561	CST9	cystatin 9	0.561
42366	0.203	0.0196553	-3.84	-2.94	-0.561			0.561
42451	0.203	0.0196553	-3.84	-2.94	-0.561			0.561
42622	0.203	0.0196553	-3.84	-2.94	-0.561	ENTPD1	ectonucleoside triphosphate diphosphohydrolase 1	0.561
4688	0.203	0.0196581	-3.84	-2.94	-0.573	ELAVL4	ELAV like neuron-specific RNA binding protein 4	0.573
4857	0.203	0.0196581	-3.84	-2.94	-0.573			0.573
44746	0.203	0.0196599	-3.83	-2.94	-0.559	ASIC5	acid sensing ion channel subunit family member 5	0.559
33438	0.203	0.019663	-3.83	-2.94	-0.58			0.58
7413	0.203	0.0196699	-3.83	-2.94	-0.567	GABRA2	gamma-aminobutyric acid type A receptor alpha2 subunit	0.567
7667	0.203	0.0196699	-3.83	-2.94	-0.567			0.567
39711	0.203	0.0196727	-3.83	-2.94	-0.562			0.562
39882	0.203	0.0196727	-3.83	-2.94	-0.562	KCNJ9	potassium voltage-gated channel subfamily J member 9	0.562
28478	0.203	0.0196746	-3.83	-2.94	-0.586	C16orf89	chromosome 16 open reading frame 89	0.586
34369	0.203	0.0196778	-3.83	-2.94	-0.578			0.578
34882	0.203	0.0196778	-3.83	-2.94	-0.578	LRRC27	leucine rich repeat containing 27	0.578
42452	0.203	0.0196802	-3.83	-2.94	-0.56	GABRG3	gamma-aminobutyric acid type A receptor gamma3 subunit	0.56
42623	0.203	0.0196802	-3.83	-2.94	-0.56			0.56
7410	0.203	0.0196864	-3.83	-2.94	-0.569	VSNL1	visinin like 1	0.569
7578	0.203	0.0196864	-3.83	-2.94	-0.569	ZNF853	zinc finger protein 853	0.569
43458	0.203	0.0196971	-3.83	-2.94	-0.553			0.553
42348	0.203	0.0196983	-3.83	-2.94	-0.556	SELE	selectin E	0.556
4683	0.203	0.0196993	-3.83	-2.94	-0.575			0.575
38626	0.203	0.0197058	-3.83	-2.94	-0.566	HGF	hepatocyte growth factor	0.566
42105	0.203	0.0197071	-3.83	-2.94	-0.556			0.556
42175	0.203	0.019709	-3.83	-2.94	-0.553	KRBOX1	KRAB box domain containing 1	0.553
44728	0.203	0.0197105	-3.83	-2.94	-0.548	KLHL40	kelch like family member 40	0.548
44814	0.203	0.0197105	-3.83	-2.94	-0.548	PTPN7	protein tyrosine phosphatase, non-receptor type 7	0.548
44399	0.203	0.0197111	-3.83	-2.94	-0.556	LOC101929497	uncharacterized LOC101929497	0.556
44655	0.203	0.0197111	-3.83	-2.94	-0.556			0.556
36907	0.203	0.0197144	-3.83	-2.94	-0.567			0.567
40905	0.203	0.0197147	-3.83	-2.94	-0.557			0.557
41334	0.203	0.0197147	-3.83	-2.94	-0.557			0.557
44229	0.203	0.0197151	-3.83	-2.94	-0.554	IFI6	interferon alpha inducible protein 6	0.554
44827	0.203	0.0197151	-3.83	-2.94	-0.554			0.554
4679	0.203	0.0197163	-3.83	-2.94	-0.574			0.574
4680	0.203	0.0197163	-3.83	-2.94	-0.574	PSMA8	proteasome subunit alpha 8	0.574
35895	0.203	0.0197207	-3.83	-2.94	-0.573	GBX1	gastrulation brain homeobox 1	0.573
43542	0.203	0.019725	-3.83	-2.94	-0.555	VSIG1	V-set and immunoglobulin domain containing 1	0.555
43200	0.203	0.0197255	-3.83	-2.94	-0.552	ADH7	alcohol dehydrogenase 7 (class IV), mu or sigma polypeptide	0.552
43284	0.203	0.0197255	-3.83	-2.94	-0.552			0.552
30349	0.203	0.0197265	-3.83	-2.94	-0.582	SLC10A2	solute carrier family 10 member 2	0.582
38191	0.203	0.0197322	-3.83	-2.94	-0.565	LOC101929140	uncharacterized LOC101929140	0.565
38277	0.203	0.0197322	-3.83	-2.94	-0.565	KIAA2012	KIAA2012	0.565
38362	0.203	0.0197322	-3.83	-2.94	-0.565			0.565
38875	0.203	0.0197322	-3.83	-2.94	-0.565	LOC400655	uncharacterized LOC400655	0.565
39132	0.203	0.0197322	-3.83	-2.94	-0.565	TLR8	toll like receptor 8	0.565
39388	0.203	0.0197322	-3.83	-2.94	-0.565	HOPX	HOP homeobox	0.565
39645	0.203	0.0197322	-3.83	-2.94	-0.565	LINC01109	long intergenic non-protein coding RNA 1109	0.565
39816	0.203	0.0197322	-3.83	-2.94	-0.565	SDR42E1	short chain dehydrogenase/reductase family 42E, member 1	0.565
36819	0.203	0.0197329	-3.83	-2.94	-0.569	TNNI3K	TNNI3 interacting kinase	0.569
36904	0.203	0.0197329	-3.83	-2.94	-0.569	AGTR1	angiotensin II receptor type 1	0.569
41164	0.203	0.0197394	-3.83	-2.94	-0.559	NOX3	NADPH oxidase 3	0.559
41249	0.203	0.0197394	-3.83	-2.94	-0.559	GIPC2	GIPC PDZ domain containing family member 2	0.559
41335	0.203	0.0197394	-3.83	-2.94	-0.559			0.559
41848	0.203	0.0197394	-3.83	-2.94	-0.559			0.559
42104	0.203	0.0197394	-3.83	-2.94	-0.559	LIN28B	lin-28 homolog B	0.559
42874	0.203	0.0197394	-3.83	-2.94	-0.559	LOR	loricrin	0.559
42959	0.203	0.0197394	-3.83	-2.94	-0.559	LOC101927815	uncharacterized LOC101927815	0.559
40475	0.203	0.0197403	-3.83	-2.94	-0.556			0.556
26971	0.203	0.0197405	-3.83	-2.94	-0.594			0.594
27824	0.203	0.0197405	-3.83	-2.94	-0.594	TMEM213	transmembrane protein 213	0.594
41847	0.203	0.0197437	-3.83	-2.94	-0.561			0.561
28309	0.203	0.0197472	-3.83	-2.94	-0.588	DPY19L2P2	DPY19L2 pseudogene 2	0.588
33184	0.203	0.0197522	-3.83	-2.94	-0.578			0.578
33440	0.203	0.0197522	-3.83	-2.94	-0.578			0.578
42875	0.203	0.0197676	-3.83	-2.95	-0.557	KRT82	keratin 82	0.557
41607	0.203	0.0197789	3.83	-2.95	0.516	ERG	ERG, ETS transcription factor	0.516
4428	0.203	0.01978	-3.83	-2.95	-0.577	UTS2B	urotensin 2B	0.577
31967	0.203	0.0197823	-3.83	-2.95	-0.579	CCDC30	coiled-coil domain containing 30	0.579
36648	0.203	0.0197845	-3.83	-2.95	-0.57	FLJ25758	microtubule affinity regulating kinase 1 pseudogene	0.57
37505	0.203	0.0197845	-3.83	-2.95	-0.57			0.57
16602	0.203	0.0197854	-3.83	-2.95	-0.584			0.584
29182	0.203	0.0197856	-3.83	-2.95	-0.589	PLD3	phospholipase D family member 3	0.589
30719	0.203	0.0197856	-3.83	-2.95	-0.589	IL16	interleukin 16	0.589
44736	0.203	0.0197885	-3.83	-2.95	-0.55			0.55
39297	0.203	0.0197915	-3.83	-2.95	-0.564	SCD5	stearoyl-CoA desaturase 5	0.564
39382	0.203	0.0197915	-3.83	-2.95	-0.564	LPAR6	lysophosphatidic acid receptor 6	0.564
40066	0.203	0.0197915	-3.83	-2.95	-0.564			0.564
40237	0.203	0.0197915	-3.83	-2.95	-0.564	SNTN	sentan, cilia apical structure protein	0.564
40921	0.203	0.0197915	-3.83	-2.95	-0.564			0.564
82	0.203	0.0197934	-3.83	-2.95	-0.555			0.555
33267	0.203	0.0197953	-3.83	-2.95	-0.584	HECW1	HECT, C2 and WW domain containing E3 ubiquitin protein ligase 1	0.584
11670	0.203	0.0197985	-3.83	-2.95	-0.572			0.572
11924	0.203	0.0197985	-3.83	-2.95	-0.572	OR5T2	olfactory receptor family 5 subfamily T member 2	0.572
12431	0.203	0.0197985	-3.83	-2.95	-0.572			0.572
35563	0.203	0.0197998	-3.83	-2.95	-0.573	SPEF2	sperm flagellar 2	0.573
35819	0.203	0.0197998	-3.83	-2.95	-0.573	C3orf14	chromosome 3 open reading frame 14	0.573
30099	0.203	0.0198016	-3.83	-2.95	-0.582	CSN2	casein beta	0.582
41670	0.203	0.0198018	-3.83	-2.95	-0.555	APOB	apolipoprotein B	0.555
41842	0.203	0.0198018	-3.83	-2.95	-0.555			0.555
16593	0.203	0.0198051	3.83	-2.95	0.622	LOC100287497	septin 7 pseudogene	0.622
38011	0.203	0.0198052	-3.83	-2.95	-0.566	TRPC5	transient receptor potential cation channel subfamily C member 5	0.566
38097	0.203	0.0198052	-3.83	-2.95	-0.566	ATP8B2	ATPase phospholipid transporting 8B2	0.566
38182	0.203	0.0198052	-3.83	-2.95	-0.566			0.566
38268	0.203	0.0198052	-3.83	-2.95	-0.566	PTPRB	protein tyrosine phosphatase, receptor type B	0.566
37836	0.203	0.0198108	-3.83	-2.95	-0.565	KCNAB1	potassium voltage-gated channel subfamily A member regulatory beta subunit 1	0.565
39896	0.203	0.0198131	-3.83	-2.95	-0.562	GJB6	gap junction protein beta 6	0.562
40751	0.203	0.0198131	-3.83	-2.95	-0.562	RASEF	RAS and EF-hand domain containing	0.562
40644	0.203	0.0198132	-3.83	-2.95	-0.558			0.558
44306	0.203	0.0198176	-3.83	-2.95	-0.549	ATP2B2	ATPase plasma membrane Ca2+ transporting 2	0.549
37009	0.203	0.019821	-3.83	-2.95	-0.571	DRD1	dopamine receptor D1	0.571
34203	0.203	0.0198211	-3.83	-2.95	-0.574	REG1CP	regenerating family member 1 gamma, pseudogene	0.574
34801	0.203	0.0198211	-3.83	-2.95	-0.574	SYNPO2	synaptopodin 2	0.574
43382	0.203	0.0198244	-3.82	-2.95	-0.556			0.556
42440	0.203	0.0198247	-3.82	-2.95	-0.558	KCNMA1	potassium calcium-activated channel subfamily M alpha 1	0.558
44810	0.203	0.0198281	-3.82	-2.95	-0.547			0.547
41497	0.203	0.0198281	-3.82	-2.95	-0.554			0.554
41669	0.203	0.0198281	-3.82	-2.95	-0.554	PLCH1	phospholipase C eta 1	0.554
2381	0.203	0.0198316	-3.82	-2.95	-1.96			1.96
20938	0.203	0.0198341	-3.82	-2.95	-0.594			0.594
21108	0.203	0.0198341	-3.82	-2.95	-0.594			0.594
22725	0.203	0.0198341	-3.82	-2.95	-0.594	PRELP	proline and arginine rich end leucine rich repeat protein	0.594
22810	0.203	0.0198341	-3.82	-2.95	-0.594			0.594
41754	0.203	0.0198357	-3.82	-2.95	-0.557	ITGAD	integrin subunit alpha D	0.557
41925	0.203	0.0198357	-3.82	-2.95	-0.557	RPS4Y1	ribosomal protein S4, Y-linked 1	0.557
5793	0.203	0.0198358	-3.82	-2.95	-0.569			0.569
5879	0.203	0.0198358	-3.82	-2.95	-0.569	GATA4	GATA binding protein 4	0.569
6046	0.203	0.0198358	-3.82	-2.95	-0.569			0.569
764	0.203	0.0198389	-3.82	-2.95	-0.556			0.556
4253	0.203	0.0198408	-3.82	-2.95	-0.576	MGC12916	uncharacterized protein MGC12916	0.576
4254	0.203	0.0198408	-3.82	-2.95	-0.576			0.576
37396	0.203	0.019846	-3.82	-2.95	-0.557	NTRK2	neurotrophic receptor tyrosine kinase 2	0.557
166	0.203	0.019846	-3.82	-2.95	-0.558			0.558
13795	0.203	0.0198479	-3.82	-2.95	-0.58			0.58
13879	0.203	0.0198479	-3.82	-2.95	-0.58			0.58
14049	0.203	0.0198479	-3.82	-2.95	-0.58	LOC100294362	uncharacterized LOC100294362	0.58
14218	0.203	0.0198479	-3.82	-2.95	-0.58			0.58
14473	0.203	0.0198479	-3.82	-2.95	-0.58			0.58
33859	0.203	0.0198515	-3.82	-2.95	-0.58	DCC	DCC netrin 1 receptor	0.58
34201	0.203	0.0198515	-3.82	-2.95	-0.58	DNAH6	dynein axonemal heavy chain 6	0.58
34543	0.203	0.0198515	-3.82	-2.95	-0.58			0.58
38008	0.203	0.0198528	-3.82	-2.95	-0.568			0.568
9882	0.203	0.0198547	-3.82	-2.95	-0.57	ESR1	estrogen receptor 1	0.57
9966	0.203	0.0198547	-3.82	-2.95	-0.57	AKR1D1	aldo-keto reductase family 1, member D1	0.57
43467	0.203	0.019862	-3.82	-2.95	-0.559	NPAS4	neuronal PAS domain protein 4	0.559
43553	0.203	0.019862	-3.82	-2.95	-0.559	SLC6A3	solute carrier family 6 member 3	0.559
44834	0.203	0.019862	-3.82	-2.95	-0.559	ZNF582	zinc finger protein 582	0.559
39976	0.203	0.0198702	-3.82	-2.95	-0.561	CDC20B	cell division cycle 20B	0.561
40232	0.203	0.0198702	-3.82	-2.95	-0.561			0.561
41173	0.203	0.0198702	-3.82	-2.95	-0.561	VN1R2	vomeronasal 1 receptor 2	0.561
36754	0.203	0.0198724	-3.82	-2.95	-0.569			0.569
36839	0.203	0.0198724	-3.82	-2.95	-0.569			0.569
25783	0.203	0.0198771	-3.82	-2.95	-0.59			0.59
26465	0.203	0.0198771	-3.82	-2.95	-0.59	CCND2	cyclin D2	0.59
31966	0.203	0.0198782	-3.82	-2.95	-0.582			0.582
39118	0.203	0.0198794	-3.82	-2.95	-0.563	PRNT	prion protein (testis specific)	0.563
39461	0.203	0.0198794	-3.82	-2.95	-0.563	MAGEC3	MAGE family member C3	0.563
29170	0.203	0.0198879	-3.82	-2.95	-1.02			1.02
32841	0.203	0.0198896	-3.82	-2.95	-0.581			0.581
43961	0.203	0.0198916	-3.82	-2.95	-0.548	RASSF6	Ras association domain family member 6	0.548
44133	0.203	0.0198916	-3.82	-2.95	-0.548	LOC100130278	uncharacterized LOC100130278	0.548
37858	0.203	0.0198929	-3.82	-2.95	-0.568			0.568
41088	0.203	0.0198954	-3.82	-2.95	-0.559	ARFGEF3	ARFGEF family member 3	0.559
41345	0.203	0.0198954	-3.82	-2.95	-0.559	BAALC	brain and acute leukemia, cytoplasmic	0.559
41601	0.203	0.0198954	-3.82	-2.95	-0.559			0.559
41687	0.203	0.0198954	-3.82	-2.95	-0.559			0.559
4169	0.203	0.0198986	-3.82	-2.95	-0.58	EPHA7	EPH receptor A7	0.58
32886	0.203	0.0199036	-3.82	-2.95	-2.95			2.95
33416	0.203	0.0199036	-3.82	-2.95	-0.577			0.577
26098	0.203	0.0199059	-3.82	-2.95	-0.584	C12orf54	chromosome 12 open reading frame 54	0.584
26354	0.203	0.0199059	-3.82	-2.95	-0.584			0.584
34793	0.203	0.0199113	-3.82	-2.95	-0.576	KIR3DL2	killer cell immunoglobulin like receptor, three Ig domains and long cytoplasmic tail 2	0.576
35392	0.203	0.0199113	-3.82	-2.95	-0.576	IQCF1	IQ motif containing F1	0.576
11754	0.203	0.0199147	-3.82	-2.95	-0.576	BVES-AS1	BVES antisense RNA 1	0.576
5709	0.203	0.0199164	-3.82	-2.95	-0.573			0.573
6040	0.203	0.0199194	-3.82	-2.95	-0.57			0.57
6125	0.203	0.0199194	-3.82	-2.95	-0.57	NOD2	nucleotide binding oligomerization domain containing 2	0.57
40140	0.203	0.0199224	-3.82	-2.95	-0.557			0.557
29017	0.203	0.0199255	-3.82	-2.95	-0.585			0.585
29957	0.203	0.0199255	-3.82	-2.95	-0.585			0.585
30128	0.203	0.0199255	-3.82	-2.95	-0.585			0.585
14390	0.203	0.0199268	-3.82	-2.95	-0.577			0.577
28416	0.203	0.0199301	-3.82	-2.95	-0.587			0.587
8351	0.203	0.0199351	-3.82	-2.95	-0.567			0.567
8434	0.203	0.0199351	-3.82	-2.95	-0.567	LINC01096	long intergenic non-protein coding RNA 1096	0.567
8687	0.203	0.0199351	-3.82	-2.95	-0.567	MYEF2	myelin expression factor 2	0.567
8688	0.203	0.0199351	-3.82	-2.95	-0.567	NPVF	neuropeptide VF precursor	0.567
8941	0.203	0.0199351	-3.82	-2.95	-0.567			0.567
7543	0.203	0.0199363	-3.82	-2.95	-0.915	C1QTNF3	C1q and tumor necrosis factor related protein 3	0.915
44403	0.203	0.0199416	-3.82	-2.95	-0.556	PTPRZ1	protein tyrosine phosphatase, receptor type Z1	0.556
38117	0.203	0.0199472	-3.82	-2.95	-0.566	TCF12	transcription factor 12	0.566
38202	0.203	0.0199472	-3.82	-2.95	-0.566			0.566
33091	0.203	0.0199476	-3.82	-2.95	-0.578	ANKRD65	ankyrin repeat domain 65	0.578
33262	0.203	0.0199476	-3.82	-2.95	-0.578			0.578
44664	0.203	0.019948	-3.82	-2.95	-0.56	TTLL6	tubulin tyrosine ligase like 6	0.56
44835	0.203	0.019948	-3.82	-2.95	-0.56			0.56
40997	0.203	0.0199503	-3.82	-2.95	-0.558	CLCA4	chloride channel accessory 4	0.558
41082	0.203	0.0199503	-3.82	-2.95	-0.558	LAX1	lymphocyte transmembrane adaptor 1	0.558
41339	0.203	0.0199503	-3.82	-2.95	-0.558	SYCP2L	synaptonemal complex protein 2 like	0.558
42450	0.203	0.0199503	-3.82	-2.95	-0.558	LOC101929696	uncharacterized LOC101929696	0.558
8179	0.203	0.0199526	-3.82	-2.95	-0.569			0.569
9795	0.203	0.0199531	-3.82	-2.95	-0.574			0.574
40396	0.203	0.0199551	-3.82	-2.95	-0.56			0.56
34702	0.203	0.0199606	3.82	-2.95	0.679			0.679
34864	0.203	0.0199625	-3.82	-2.95	-0.573	ACADL	acyl-CoA dehydrogenase, long chain	0.573
38024	0.203	0.0199669	-3.82	-2.95	-0.565			0.565
39478	0.203	0.0199669	-3.82	-2.95	-0.565			0.565
39820	0.203	0.0199669	-3.82	-2.95	-0.565	FOLH1B	folate hydrolase 1B	0.565
[truncated: 43,016 more rows]

## Sheet: DEGs
ID	adj.P.Val	P.Value	t	B	logFC	Gene.symbol	Gene.title	|LogFC|>1
24928	0.203	8.91e-06	-30.8	-1.47	-4.52	FGF7	fibroblast growth factor 7	4.52
24844	0.203	1.168e-05	-28.7	-1.48	-5.71	C2orf88	chromosome 2 open reading frame 88	5.71
20917	0.203	4.176e-05	20.6	-1.52	2.75	ITM2A	integral membrane protein 2A	2.75
24094	0.203	5.284e-05	-19.4	-1.53	-5.25	POU3F1	POU class 3 homeobox 1	5.25
24583	0.203	5.994e-05	-18.8	-1.54	-2.49	CNIH3	cornichon family AMPA receptor auxiliary protein 3	2.49
18412	0.203	7.188e-05	-17.9	-1.55	-2.48	ZIC3	Zic family member 3	2.48
29098	0.203	7.769e-05	17.5	-1.55	2.81	NRXN1	neurexin 1	2.81
25136	0.203	0.00014828	-14.8	-1.6	-2.29	IL5RA	interleukin 5 receptor subunit alpha	2.29
30142	0.203	0.00015234	14.7	-1.6	2.24	PNMA2	paraneoplastic Ma antigen 2	2.24
25949	0.203	0.00016136	14.5	-1.61	2.22	DNAH5	dynein axonemal heavy chain 5	2.22
28146	0.203	0.00018472	-14	-1.62	-2.89	IQCF5-AS1	IQCF5 antisense RNA 1	2.89
33130	0.203	0.00019345	-13.8	-1.62	-2.5	PIP	prolactin induced protein	2.5
25514	0.203	0.00020046	13.7	-1.63	2.36	PPP1R1B	protein phosphatase 1 regulatory inhibitor subunit 1B	2.36
27969	0.203	0.00021267	13.5	-1.63	2.34	TCN2	transcobalamin 2	2.34
39593	0.203	0.00022282	-13.3	-1.64	-2.3	RELN	reelin	2.3
19553	0.203	0.00024631	-13	-1.65	-1.75	TTTY22	testis-specific transcript, Y-linked 22 (non-protein coding)	1.75
20324	0.203	0.000266	-12.7	-1.65	-3.11	TMPRSS11F	transmembrane protease, serine 11F	3.11
32149	0.203	0.00027621	-12.6	-1.66	-2.49	PTGIR	prostaglandin I2 (prostacyclin) receptor (IP)	2.49
27079	0.203	0.00037297	-11.6	-1.7	-2.56	LOC100132014	uncharacterized LOC100132014	2.56
41993	0.203	0.00041405	-11.3	-1.71	-1.71	LRRC2-AS1	LRRC2 antisense RNA 1	1.71
17528	0.203	0.00046542	11	-1.73	2.42	ZCCHC5	zinc finger CCHC-type containing 5	2.42
41057	0.203	0.00055291	-10.5	-1.75	-2	ANKRD30BP2	ankyrin repeat domain 30B pseudogene 2	2
13962	0.203	0.0006256	10.1	-1.77	1.57	RFPL4A	ret finger protein like 4A	1.57
6483	0.203	0.00065172	10	-1.78	1.64	LRRC74B	leucine rich repeat containing 74B	1.64
12680	0.203	0.00066254	9.98	-1.78	1.51	HMGCS2	3-hydroxy-3-methylglutaryl-CoA synthase 2	1.51
29133	0.203	0.00068405	-9.9	-1.79	-2.17	GSX2	GS homeobox 2	2.17
30102	0.203	0.00079475	-9.51	-1.81	-3.2	ZNF154	zinc finger protein 154	3.2
19823	0.203	0.0008781	9.26	-1.83	2.37	ELMOD1	ELMO domain containing 1	2.37
37675	0.203	0.00088232	-9.25	-1.83	-1.34	STMN4	stathmin 4	1.34
38266	0.203	0.00094333	9.08	-1.84	1.32	ARX	aristaless related homeobox	1.32
36561	0.203	0.00095309	9.06	-1.85	1.19	CYP24A1	cytochrome P450 family 24 subfamily A member 1	1.19
16598	0.203	0.00097886	8.99	-1.85	1.47	GDNF	glial cell derived neurotrophic factor	1.47
12413	0.203	0.00098686	-8.97	-1.85	-1.19	NEK11	NIMA related kinase 11	1.19
38959	0.203	0.00107436	8.77	-1.87	1.26	LOC100130417	uncharacterized LOC100130417	1.26
13269	0.203	0.00107762	8.76	-1.87	1.32	ZNF645	zinc finger protein 645	1.32
29343	0.203	0.00110641	8.7	-1.88	3.17	ZNF257	zinc finger protein 257	3.17
13797	0.203	0.00111707	8.68	-1.88	1.5	ATP4A	ATPase H+/K+ transporting alpha subunit	1.5
43513	0.203	0.00121208	-8.49	-1.9	-1.38	HOXD1	homeobox D1	1.38
13700	0.203	0.00124302	8.43	-1.9	1.82	ZFR2	zinc finger RNA binding protein 2	1.82
28147	0.203	0.00124494	-8.43	-1.9	-2.56	FUT9	fucosyltransferase 9	2.56
30659	0.203	0.00129879	8.33	-1.91	1.76	C11orf40	chromosome 11 open reading frame 40	1.76
33222	0.203	0.00131587	-8.3	-1.91	-2.28	CFAP221	cilia and flagella associated protein 221	2.28
4274	0.203	0.00133264	8.28	-1.92	1.26	APOA1	apolipoprotein A1	1.26
5213	0.203	0.00138355	8.19	-1.92	1.55	GABRD	gamma-aminobutyric acid type A receptor delta subunit	1.55
7274	0.203	0.00142295	8.13	-1.93	1.16	ROPN1L-AS1	ROPN1L antisense RNA 1	1.16
32565	0.203	0.00151376	8	-1.95	1.6	GLI1	GLI family zinc finger 1	1.6
31651	0.203	0.00153187	7.97	-1.95	1.16	TBC1D10C	TBC1 domain family member 10C	1.16
29994	0.203	0.00153519	7.97	-1.95	1.27	HEPACAM	hepatic and glial cell adhesion molecule	1.27
12003	0.203	0.00154108	7.96	-1.95	1.58	KRTDAP	keratinocyte differentiation associated protein	1.58
7060	0.203	0.00163882	7.83	-1.96	1.11	C14orf144	chromosome 14 open reading frame 144	1.11
16991	0.203	0.00169238	-7.76	-1.97	-1.17	C6orf15	chromosome 6 open reading frame 15	1.17
15077	0.203	0.00185939	7.56	-2	1.05	F10	coagulation factor X	1.05
16812	0.203	0.00198248	-7.43	-2.01	-1.16	PROKR2	prokineticin receptor 2	1.16
1271	0.203	0.00201754	7.39	-2.02	1.05	SMIM10L2A	small integral membrane protein 10 like 2A	1.05
29975	0.203	0.00205612	-7.36	-2.02	-1.35	ZNF792	zinc finger protein 792	1.35
26281	0.203	0.00205722	7.36	-2.02	1.17	DNAJC5G	DnaJ heat shock protein family (Hsp40) member C5 gamma	1.17
17003	0.203	0.00212674	-7.29	-2.03	-1.59	SLF2	SMC5-SMC6 complex localization factor 2	1.59
30996	0.203	0.00215937	7.26	-2.04	1.42	DRC7	dynein regulatory complex subunit 7	1.42
37835	0.203	0.00223942	7.19	-2.05	1.22	MYLPF	myosin light chain, phosphorylatable, fast skeletal muscle	1.22
33102	0.203	0.00227151	7.16	-2.05	1.89	CAMK2B	calcium/calmodulin dependent protein kinase II beta	1.89
24857	0.203	0.00228486	7.15	-2.05	1.93	SERPIND1	serpin family D member 1	1.93
29177	0.203	0.00228739	-7.14	-2.05	-1.34	PCDHGB1	protocadherin gamma subfamily B, 1	1.34
12837	0.203	0.00233519	-7.1	-2.06	-1.14	HTR3C	5-hydroxytryptamine receptor 3C	1.14
18712	0.203	0.00236691	7.08	-2.06	3.19	HRASLS	HRAS like suppressor	3.19
26535	0.203	0.00242961	-7.03	-2.07	-2.22	TFF3	trefoil factor 3	2.22
21535	0.203	0.00244011	7.02	-2.07	1.54	ZNF776	zinc finger protein 776	1.54
5340	0.203	0.00244492	7.02	-2.07	1.28	LRRC36	leucine rich repeat containing 36	1.28
20230	0.203	0.00245149	-7.01	-2.07	-1.97	NKAPP1	NFKB activating protein pseudogene 1	1.97
24815	0.203	0.00251557	6.96	-2.08	1.74	MADCAM1	mucosal vascular addressin cell adhesion molecule 1	1.74
13039	0.203	0.00255718	6.93	-2.08	1.33	ZNF597	zinc finger protein 597	1.33
22866	0.203	0.00261385	-6.89	-2.09	-1.44	MMP2	matrix metallopeptidase 2	1.44
24840	0.203	0.00266301	-6.85	-2.1	-2.72	PLD4	phospholipase D family member 4	2.72
28749	0.203	0.00268724	6.84	-2.1	1.5	PYCARD	PYD and CARD domain containing	1.5
28022	0.203	0.00270561	6.82	-2.1	1.07	PLCL1	phospholipase C like 1	1.07
30185	0.203	0.00270847	6.82	-2.1	1.03	OTUB2	OTU deubiquitinase, ubiquitin aldehyde binding 2	1.03
10213	0.203	0.00273609	6.8	-2.1	1.72	EPHB6	EPH receptor B6	1.72
43076	0.203	0.00276371	6.78	-2.11	1.05	SBF2	SET binding factor 2	1.05
22400	0.203	0.00278851	-6.77	-2.11	-2.09	SRGN	serglycin	2.09
24660	0.203	0.00279667	6.76	-2.11	1.98	KCNB1	potassium voltage-gated channel subfamily B member 1	1.98
26079	0.203	0.00286694	6.71	-2.12	1.17	LINC01619	long intergenic non-protein coding RNA 1619	1.17
32967	0.203	0.00286703	-6.71	-2.12	-1.36	IDI2	isopentenyl-diphosphate delta isomerase 2	1.36
38856	0.203	0.00288339	6.7	-2.12	1.86	F5	coagulation factor V	1.86
33437	0.203	0.00291596	6.68	-2.12	1.89	C1orf61	chromosome 1 open reading frame 61	1.89
26028	0.203	0.00303386	6.61	-2.14	1.89	KIF5A	kinesin family member 5A	1.89
13368	0.203	0.00306974	6.59	-2.14	1.58	NOS2	nitric oxide synthase 2	1.58
10976	0.203	0.0031557	6.54	-2.15	1.16	SYK	spleen associated tyrosine kinase	1.16
34630	0.203	0.0031744	6.53	-2.15	1.23	SOX2	SRY-box 2	1.23
5293	0.203	0.00324511	6.49	-2.16	1.4	LHX5	LIM homeobox 5	1.4
42830	0.203	0.00326784	6.48	-2.16	1.65	ALPL	alkaline phosphatase, liver/bone/kidney	1.65
26862	0.203	0.00326791	-6.48	-2.16	-1.62	HEPACAM2	HEPACAM family member 2	1.62
15464	0.203	0.00334752	6.43	-2.17	1.2	ZAP70	zeta chain of T cell receptor associated protein kinase 70	1.2
29405	0.203	0.00336059	-6.43	-2.17	-2.27	IGLL5///CYAT1///IGLV3-21	immunoglobulin lambda like polypeptide 5///immunoglobulin lambda light chain-like///immunoglobulin lambda variable 3-21	2.27
1486	0.203	0.0034051	6.4	-2.17	1.06	TNNI2	troponin I2, fast skeletal type	1.06
21553	0.203	0.00350281	6.35	-2.18	1.91	FCER1A	Fc fragment of IgE receptor Ia	1.91
5168	0.203	0.00351741	6.34	-2.18	1.18	ARHGAP22	Rho GTPase activating protein 22	1.18
38288	0.203	0.00361103	6.3	-2.19	1.03	ROBO2	roundabout guidance receptor 2	1.03
32035	0.203	0.00361949	6.29	-2.19	1.04	WDR31	WD repeat domain 31	1.04
35864	0.203	0.0036802	6.26	-2.2	2.05	PITPNC1	phosphatidylinositol transfer protein, cytoplasmic 1	2.05
17432	0.203	0.00373389	6.24	-2.2	1.13	GIPC2	GIPC PDZ domain containing family member 2	1.13
41146	0.203	0.00374769	6.23	-2.2	1.43	GPR82	G protein-coupled receptor 82	1.43
32568	0.203	0.00377805	6.22	-2.21	1.33	JSRP1	junctional sarcoplasmic reticulum protein 1	1.33
11721	0.203	0.00379394	6.21	-2.21	1.1	KLHL34	kelch like family member 34	1.1
18333	0.203	0.00384363	-6.19	-2.21	-1.79	IGF1	insulin like growth factor 1	1.79
21869	0.203	0.00394631	6.14	-2.22	1.18	NOS2	nitric oxide synthase 2	1.18
12156	0.203	0.00418266	-6.04	-2.24	-1.95	MYF6	myogenic factor 6	1.95
18381	0.203	0.00418845	-6.04	-2.24	-1.03	RREB1	ras responsive element binding protein 1	1.03
15908	0.203	0.00432322	5.99	-2.25	4.03	C3orf20	chromosome 3 open reading frame 20	4.03
4604	0.203	0.00434282	5.98	-2.26	1.23	PRDM8	PR/SET domain 8	1.23
35387	0.203	0.00437066	5.97	-2.26	1.47	OTOA	otoancorin	1.47
19699	0.203	0.00437338	-5.97	-2.26	-1.72	LIMS3-LOC440895	LIMS3-LOC440895 readthrough	1.72
38927	0.203	0.00444557	5.94	-2.26	1.41	MROH8	maestro heat like repeat family member 8	1.41
34654	0.203	0.00449106	5.92	-2.27	1.1	LMLN	leishmanolysin like peptidase	1.1
34811	0.203	0.00457105	5.9	-2.27	1.32	MYCBPAP	MYCBP associated protein	1.32
12273	0.203	0.00458157	-5.89	-2.27	-1.29	PRY2	PTPN13-like, Y-linked 2	1.29
23189	0.203	0.00458416	-5.89	-2.27	-1.02	LILRB5	leukocyte immunoglobulin like receptor B5	1.02
24248	0.203	0.00464227	-5.87	-2.28	-1.46	RASA4CP	RAS p21 protein activator 4C, pseudogene	1.46
21996	0.203	0.00484936	5.8	-2.3	1.32	GORASP2	golgi reassembly stacking protein 2	1.32
41203	0.203	0.00493855	5.77	-2.3	1.31	DIEXF	digestive organ expansion factor homolog (zebrafish)	1.31
30190	0.203	0.00506131	5.73	-2.31	1.95	RNF180	ring finger protein 180	1.95
26415	0.203	0.00521978	-5.68	-2.32	-2.68	KCND2	potassium voltage-gated channel subfamily D member 2	2.68
40661	0.203	0.0052667	5.66	-2.33	1.2	PADI2	peptidyl arginine deiminase 2	1.2
27335	0.203	0.00534041	-5.64	-2.33	-2.15	PPBPP2	pro-platelet basic protein pseudogene 2	2.15
30252	0.203	0.00544542	-5.61	-2.34	-2	MEG3	maternally expressed 3 (non-protein coding)	2
18058	0.203	0.00546472	5.61	-2.34	1.42	IL18RAP	interleukin 18 receptor accessory protein	1.42
19989	0.203	0.00556616	-5.58	-2.35	-1.46	SPATS1	spermatogenesis associated serine rich 1	1.46
5430	0.203	0.00568152	5.54	-2.36	1.14	SH3BGRL2	SH3 domain binding glutamate rich protein like 2	1.14
7318	0.203	0.00574466	-5.53	-2.36	-1.39	NEAT1	nuclear paraspeckle assembly transcript 1 (non-protein coding)	1.39
14801	0.203	0.00574957	5.52	-2.36	1.11	LOC105372645	uncharacterized LOC105372645	1.11
33805	0.203	0.00575379	5.52	-2.36	1.02	FAR2	fatty acyl-CoA reductase 2	1.02
3840	0.203	0.00590873	5.48	-2.37	1.08	F2	coagulation factor II, thrombin	1.08
4106	0.203	0.00601933	5.45	-2.38	1	OSBPL11	oxysterol binding protein like 11	1
27254	0.203	0.00616343	5.42	-2.39	1.38	BCO1	beta-carotene oxygenase 1	1.38
11267	0.203	0.00642455	-5.35	-2.4	-1.23	FAM193A	family with sequence similarity 193 member A	1.23
7759	0.203	0.00659542	5.31	-2.41	1.21	CLDN10	claudin 10	1.21
32991	0.203	0.00659633	5.31	-2.41	1.73	SV2C	synaptic vesicle glycoprotein 2C	1.73
10041	0.203	0.00667111	5.29	-2.42	1.85	P2RX1	purinergic receptor P2X 1	1.85
24856	0.203	0.0068162	5.26	-2.43	1.01	TDRD10	tudor domain containing 10	1.01
42781	0.203	0.00696421	5.23	-2.44	1.05	STAT3	signal transducer and activator of transcription 3	1.05
23157	0.203	0.00710424	5.2	-2.45	1.06	DNAH6	dynein axonemal heavy chain 6	1.06
9383	0.203	0.00711458	5.2	-2.45	1.22	C15orf56	chromosome 15 open reading frame 56	1.22
29091	0.203	0.00715176	5.19	-2.45	1.14	BAIAP2L2	BAI1 associated protein 2 like 2	1.14
37684	0.203	0.00729796	5.16	-2.46	1.51	ENTPD8	ectonucleoside triphosphate diphosphohydrolase 8	1.51
35794	0.203	0.00758539	5.1	-2.47	1.59	NLRP11	NLR family pyrin domain containing 11	1.59
29173	0.203	0.00761613	5.1	-2.47	3.72	TRBV20OR9-2	T cell receptor beta variable 20/OR9-2 (non-functional)	3.72
31027	0.203	0.00769104	5.08	-2.48	1.54	SCFV	single-chain Fv fragment	1.54
45115	0.203	0.00781199	-5.06	-2.49	-2.34	KRTAP3-3	keratin associated protein 3-3	2.34
29925	0.203	0.00784089	-5.05	-2.49	-1.97	ZNF229	zinc finger protein 229	1.97
33099	0.203	0.00784768	5.05	-2.49	1.41	SYK	spleen associated tyrosine kinase	1.41
4112	0.203	0.00800737	5.02	-2.5	1.09	MIP	major intrinsic protein of lens fiber	1.09
25601	0.203	0.00833732	-4.96	-2.51	-1.58	TSGA10IP	testis specific 10 interacting protein	1.58
1838	0.203	0.00837176	4.96	-2.52	1.28	LCK	LCK proto-oncogene, Src family tyrosine kinase	1.28
26311	0.203	0.00838911	4.96	-2.52	1.43	HBB	hemoglobin subunit beta	1.43
7485	0.203	0.00841061	4.95	-2.52	1.09	CXCL12	C-X-C motif chemokine ligand 12	1.09
12942	0.203	0.00852547	4.93	-2.52	1.17	XAGE3	X antigen family member 3	1.17
19493	0.203	0.00854041	4.93	-2.52	1.16	SCN3A	sodium voltage-gated channel alpha subunit 3	1.16
11997	0.203	0.00858753	4.92	-2.53	1.16	MCEMP1	mast cell expressed membrane protein 1	1.16
17522	0.203	0.00858893	-4.92	-2.53	-1.31	PRNT	prion protein (testis specific)	1.31
20621	0.203	0.00861467	-4.92	-2.53	-1.99	TUBAL3	tubulin alpha like 3	1.99
12588	0.203	0.00873111	4.9	-2.53	1.39	PTGER1	prostaglandin E receptor 1	1.39
37724	0.203	0.00877698	-4.89	-2.54	-1	CEACAM7	carcinoembryonic antigen related cell adhesion molecule 7	1
42050	0.203	0.0088013	4.89	-2.54	1.09	LRP1	LDL receptor related protein 1	1.09
22936	0.203	0.00883908	-4.88	-2.54	-1.73	ADAMTS15	ADAM metallopeptidase with thrombospondin type 1 motif 15	1.73
23246	0.203	0.00904849	4.85	-2.55	1.01	FAM209B	family with sequence similarity 209 member B	1.01
24877	0.203	0.00907689	4.84	-2.55	1.15	SLITRK1	SLIT and NTRK like family member 1	1.15
11879	0.203	0.00923422	-4.82	-2.56	-1.42	RFT1	RFT1 homolog	1.42
39492	0.203	0.00925395	4.82	-2.56	1.29	FGR	FGR proto-oncogene, Src family tyrosine kinase	1.29
17635	0.203	0.00928099	4.81	-2.56	1.11	LOC283352	uncharacterized LOC283352	1.11
22060	0.203	0.00960386	4.76	-2.58	1.13	DOC2B	double C2 domain beta	1.13
5270	0.203	0.00964892	-4.76	-2.58	-2.03	LHFPL3-AS2	LHFPL3 antisense RNA 2	2.03
18917	0.203	0.00967415	4.75	-2.58	1.2	LOC151174	uncharacterized LOC151174	1.2
24705	0.203	0.0098326	4.73	-2.59	1.61	DKFZP434K028	uncharacterized LOC26070	1.61
32929	0.203	0.00984264	4.73	-2.59	1.61	MOBP	myelin-associated oligodendrocyte basic protein	1.61
42485	0.203	0.00989607	4.72	-2.59	1.14	ANK1	ankyrin 1	1.14
25391	0.203	0.0100683	-4.7	-2.6	-2.11	UROC1	urocanate hydratase 1	2.11
17611	0.203	0.010175	-4.68	-2.6	-1.91	PMP2	peripheral myelin protein 2	1.91
15238	0.203	0.0103515	4.66	-2.61	1.37	SLC5A1	solute carrier family 5 member 1	1.37
6154	0.203	0.0103627	4.66	-2.61	1.11	PNMA3	paraneoplastic Ma antigen 3	1.11
36570	0.203	0.0104784	4.64	-2.62	1.13	PPP1R14D	protein phosphatase 1 regulatory inhibitor subunit 14D	1.13
10639	0.203	0.0105463	4.63	-2.62	1.69	TYR	tyrosinase	1.69
15386	0.203	0.0105584	-4.63	-2.62	-1.84	FLJ21408	uncharacterized LOC400512	1.84
31377	0.203	0.0107037	4.61	-2.63	1.42	KCNE4	potassium voltage-gated channel subfamily E regulatory subunit 4	1.42
36838	0.203	0.0107274	4.61	-2.63	1.52	TAS2R43	taste 2 receptor member 43	1.52
18519	0.203	0.0108554	4.59	-2.64	1.67	BTC	betacellulin	1.67
31026	0.203	0.0109487	4.58	-2.64	2.17	SYNRG	synergin, gamma	2.17
28877	0.203	0.0109869	-4.58	-2.64	-2.4	THSD7A	thrombospondin type 1 domain containing 7A	2.4
4597	0.203	0.0110997	4.56	-2.65	1.17	OR1E1	olfactory receptor family 1 subfamily E member 1	1.17
29285	0.203	0.01135	4.53	-2.66	1.51	FAIM2	Fas apoptotic inhibitory molecule 2	1.51
31894	0.203	0.0114177	-4.53	-2.66	-1.75	TDO2	tryptophan 2,3-dioxygenase	1.75
33161	0.203	0.0115062	4.52	-2.66	1.07	OSCAR	osteoclast associated, immunoglobulin-like receptor	1.07
16507	0.203	0.011739	4.49	-2.67	1.68	GPR15	G protein-coupled receptor 15	1.68
40930	0.203	0.0117573	4.49	-2.67	1.37	MRGPRX2	MAS related GPR family member X2	1.37
4761	0.203	0.0120906	-4.45	-2.69	-2.41	HTR1F	5-hydroxytryptamine receptor 1F	2.41
4928	0.203	0.0120973	4.45	-2.69	1.15	ZSCAN12P1	zinc finger and SCAN domain containing 12 pseudogene 1	1.15
278	0.203	0.0124531	-4.41	-2.7	-2.48	LRRC4	leucine rich repeat containing 4	2.48
36532	0.203	0.0124551	-4.41	-2.7	-1.01	ARHGAP6	Rho GTPase activating protein 6	1.01
35886	0.203	0.0125134	4.4	-2.7	1.08	ERVW-1	endogenous retrovirus group W member 1	1.08
13817	0.203	0.0126361	4.39	-2.71	1.25	CLTC	clathrin heavy chain	1.25
42577	0.203	0.0129206	4.36	-2.72	1.06	CDKL2	cyclin dependent kinase like 2	1.06
27523	0.203	0.0132659	4.33	-2.73	1.14	AK8	adenylate kinase 8	1.14
3316	0.203	0.0132784	-4.33	-2.73	-1.68	GRK3	G protein-coupled receptor kinase 3	1.68
24853	0.203	0.0133018	-4.32	-2.73	-1.73	LOC101927592	uncharacterized LOC101927592	1.73
6138	0.203	0.0136065	4.29	-2.75	1.17	C6orf25	chromosome 6 open reading frame 25	1.17
35451	0.203	0.0136699	4.29	-2.75	1.2	SP2	Sp2 transcription factor	1.2
4691	0.203	0.0137614	4.28	-2.75	1.61	CAMK2D	calcium/calmodulin dependent protein kinase II delta	1.61
21966	0.203	0.014039	-4.25	-2.76	-1.48	PPP1R9B	protein phosphatase 1 regulatory subunit 9B	1.48
43576	0.203	0.0143391	-4.23	-2.77	-1.57	CD200	CD200 molecule	1.57
29161	0.203	0.0144275	-4.22	-2.78	-1.75	2018-09-08	septin 8	1.75
31082	0.203	0.0146922	4.2	-2.79	1.11	F2RL3	F2R like thrombin/trypsin receptor 3	1.11
24410	0.203	0.0147947	4.19	-2.79	1.53	CNPY3	canopy FGF signaling regulator 3	1.53
33101	0.203	0.0148497	4.18	-2.79	1.12	ZDHHC1	zinc finger DHHC-type containing 1	1.12
38174	0.203	0.0148814	4.18	-2.79	1.09	PALMD	palmdelphin	1.09
31481	0.203	0.0150099	4.17	-2.8	1.08	GLYCTK-AS1	GLYCTK antisense RNA 1	1.08
27472	0.203	0.015091	4.16	-2.8	1.4	PALM3	paralemmin 3	1.4
17588	0.203	0.0153654	4.14	-2.81	1.04	EHBP1L1	EH domain binding protein 1 like 1	1.04
33610	0.203	0.0154674	-4.13	-2.81	-1.97	NEAT1	nuclear paraspeckle assembly transcript 1 (non-protein coding)	1.97
20353	0.203	0.0155808	4.12	-2.82	1.41	EDNRA	endothelin receptor type A	1.41
10756	0.203	0.0156837	4.11	-2.82	1.03	BMP7	bone morphogenetic protein 7	1.03
26618	0.203	0.0159369	4.09	-2.83	1.52	FAM110B	family with sequence similarity 110 member B	1.52
24932	0.203	0.0160024	4.09	-2.83	1.12	MEP1A	meprin A subunit alpha	1.12
31495	0.203	0.0161051	4.08	-2.83	1.53	EMID1	EMI domain containing 1	1.53
40021	0.203	0.016121	4.08	-2.83	1.17	IL1A	interleukin 1 alpha	1.17
24926	0.203	0.0164824	4.05	-2.85	1.62	LINC01361	long intergenic non-protein coding RNA 1361	1.62
20263	0.203	0.0165168	-4.05	-2.85	-2.06	ABRA	actin binding Rho activating protein	2.06
38574	0.203	0.0165589	-4.04	-2.85	-1.94	TXLNB	taxilin beta	1.94
12266	0.203	0.0168259	4.02	-2.86	1	TTTY6	testis-specific transcript, Y-linked 6 (non-protein coding)	1
20670	0.203	0.0168928	-4.02	-2.86	-1.63	HLA-DPA1	major histocompatibility complex, class II, DP alpha 1	1.63
34366	0.203	0.0169356	4.02	-2.86	2.36	DLG2	discs large MAGUK scaffold protein 2	2.36
37233	0.203	0.0170449	-4.01	-2.86	-1.2	STH	saitohin	1.2
15232	0.203	0.0179905	3.94	-2.89	2.9	KRT17P5	keratin 17 pseudogene 5	2.9
33522	0.203	0.018399	3.92	-2.91	2.87	B3GALNT1	beta-1,3-N-acetylgalactosaminyltransferase 1 (globoside blood group)	2.87
16088	0.203	0.0184777	3.91	-2.91	1.74	IL22RA2	interleukin 22 receptor subunit alpha 2	1.74
6812	0.203	0.0189558	3.88	-2.92	1	CYP27A1	cytochrome P450 family 27 subfamily A member 1	1
31132	0.203	0.0202656	-3.8	-2.96	-1.02	TSPAN18	tetraspanin 18	1.02
40046	0.203	0.0203199	3.8	-2.96	1.67	DACT1	dishevelled binding antagonist of beta catenin 1	1.67
28772	0.203	0.0203735	-3.79	-2.96	-1.87	BRINP3	BMP/retinoic acid inducible neural specific 3	1.87
5926	0.203	0.020731	-3.77	-2.97	-1.06	TNFRSF10C	TNF receptor superfamily member 10c	1.06
25190	0.203	0.0209622	-3.76	-2.98	-1.04	MYOC	myocilin	1.04
28899	0.203	0.0210407	-3.75	-2.98	-2.38	ZBTB33	zinc finger and BTB domain containing 33	2.38
24081	0.203	0.0210617	3.75	-2.98	1.58	C16orf92	chromosome 16 open reading frame 92	1.58
22995	0.203	0.0211415	3.75	-2.98	2.51	PSKH2	protein serine kinase H2	2.51
25789	0.203	0.021208	-3.74	-2.98	-1.04	SYNPO2	synaptopodin 2	1.04
3796	0.203	0.021272	3.74	-2.99	1.16	SPRY3	sprouty RTK signaling antagonist 3	1.16
17605	0.203	0.0212782	3.74	-2.99	1.7	FNDC4	fibronectin type III domain containing 4	1.7
40689	0.203	0.0212856	3.74	-2.99	1.03	SOD3	superoxide dismutase 3, extracellular	1.03
33612	0.203	0.0213477	3.74	-2.99	1.25	PDGFC	platelet derived growth factor C	1.25
22825	0.203	0.0217746	3.71	-3	2.98	DTX1	deltex E3 ubiquitin ligase 1	2.98
27514	0.203	0.0219336	-3.71	-3	-1.27	PHC2	polyhomeotic homolog 2	1.27
19979	0.203	0.0220462	3.7	-3.01	1.08	CYP2S1	cytochrome P450 family 2 subfamily S member 1	1.08
16316	0.203	0.0220614	3.7	-3.01	1.15	LINC00684	long intergenic non-protein coding RNA 684	1.15
3252	0.203	0.0221016	3.7	-3.01	1.06	SDK1	sidekick cell adhesion molecule 1	1.06
23511	0.203	0.0222709	-3.69	-3.01	-1.03	SGCG	sarcoglycan gamma	1.03
16547	0.203	0.0223683	-3.68	-3.02	-1.27	GRM5	glutamate metabotropic receptor 5	1.27
2814	0.203	0.0225203	-3.67	-3.02	-1.01	LOC158435	uncharacterized LOC158435	1.01
28706	0.203	0.0225506	3.67	-3.02	1.19	C1orf131	chromosome 1 open reading frame 131	1.19
25942	0.203	0.0225674	3.67	-3.02	1.22	PCLO	piccolo presynaptic cytomatrix protein	1.22
34540	0.203	0.0227488	3.66	-3.03	1.3	F5	coagulation factor V	1.3
27207	0.203	0.0229928	3.65	-3.03	2.74	RBBP9	RB binding protein 9, serine hydrolase	2.74
26643	0.203	0.0236827	3.62	-3.05	2	GPR35	G protein-coupled receptor 35	2
19354	0.203	0.0236914	-3.62	-3.05	-1.21	CDH20	cadherin 20	1.21
32150	0.203	0.023727	-3.61	-3.05	-1.05	ITSN1	intersectin 1	1.05
15074	0.203	0.0240034	3.6	-3.06	1.78	DUOX2	dual oxidase 2	1.78
40050	0.203	0.0241798	3.59	-3.06	1.21	LOC100507131	uncharacterized LOC100507131	1.21
22849	0.203	0.0244601	-3.58	-3.07	-1.23	GABRG2	gamma-aminobutyric acid type A receptor gamma2 subunit	1.23
17838	0.203	0.0244929	3.58	-3.07	1.24	MECOM	MDS1 and EVI1 complex locus	1.24
24977	0.203	0.0245665	-3.57	-3.07	-1.01	ZNF385D-AS1	ZNF385D antisense RNA 1	1.01
41821	0.203	0.0246866	-3.57	-3.07	-1.42	TCEB3B	transcription elongation factor B subunit 3B	1.42
3148	0.203	0.0248141	3.56	-3.08	1.08	AVIL	advillin	1.08
36569	0.203	0.0250196	3.55	-3.08	1.17	TMC2	transmembrane channel like 2	1.17
29676	0.203	0.0253378	-3.54	-3.09	-2.08	AMER2	APC membrane recruitment protein 2	2.08
11206	0.203	0.0253536	-3.54	-3.09	-1	KCTD16	potassium channel tetramerization domain containing 16	1
26692	0.203	0.0258068	-3.52	-3.1	-2.18	SLC17A7	solute carrier family 17 member 7	2.18
38608	0.203	0.0261545	3.5	-3.11	2.21	PTX3	pentraxin 3	2.21
14454	0.203	0.0261719	-3.5	-3.11	-1.42	ZNF493	zinc finger protein 493	1.42
6736	0.203	0.0262963	-3.5	-3.11	-1.01	HEPACAM	hepatic and glial cell adhesion molecule	1.01
32425	0.203	0.0265315	3.49	-3.12	1.1	LENEP	lens epithelial protein	1.1
19061	0.203	0.0266543	3.48	-3.12	2.32	MYH7B	myosin heavy chain 7B	2.32
38352	0.203	0.026666	3.48	-3.12	1.47	KIAA0825	KIAA0825	1.47
20075	0.203	0.0268103	3.47	-3.12	1.52	AFF3	AF4/FMR2 family member 3	1.52
28756	0.203	0.0270581	-3.46	-3.13	-1.1	CUX2	cut like homeobox 2	1.1
30836	0.203	0.0271371	-3.46	-3.13	-1.03	ADGRF1	adhesion G protein-coupled receptor F1	1.03
31961	0.203	0.0272492	-3.46	-3.13	-1.98	SLC38A4	solute carrier family 38 member 4	1.98
29442	0.203	0.0280926	3.42	-3.15	1.01	GLYATL1	glycine-N-acyltransferase like 1	1.01
19682	0.203	0.0281682	-3.42	-3.15	-1.08	GKN2	gastrokine 2	1.08
22319	0.203	0.0281862	-3.42	-3.15	-1.17	IL10	interleukin 10	1.17
14729	0.203	0.028189	3.42	-3.15	1.32	ZNF224	zinc finger protein 224	1.32
33647	0.203	0.028318	-3.41	-3.15	-1.01	COLEC10	collectin subfamily member 10	1.01
28262	0.203	0.0284661	-3.41	-3.16	-1.1	CR1	complement component 3b/4b receptor 1 (Knops blood group)	1.1
5068	0.203	0.0284743	3.41	-3.16	1.05	ZEB2	zinc finger E-box binding homeobox 2	1.05
29767	0.203	0.0287124	3.4	-3.16	1.34	SLC4A9	solute carrier family 4 member 9	1.34
12685	0.203	0.0288531	3.39	-3.17	1.37	MIR100HG	mir-100-let-7a-2 cluster host gene	1.37
13293	0.203	0.0291393	-3.38	-3.17	-1.06	KIAA0825	KIAA0825	1.06
13199	0.203	0.0291828	3.38	-3.17	1.09	TNP2	transition protein 2	1.09
26291	0.203	0.0292937	-3.38	-3.18	-1.12	C4orf45	chromosome 4 open reading frame 45	1.12
24290	0.203	0.0295111	-3.37	-3.18	-1.03	RIMKLA	ribosomal modification protein rimK like family member A	1.03
16159	0.203	0.0296352	3.36	-3.18	1.13	MIR133A1HG	MIR133A1 host gene	1.13
19568	0.203	0.029676	-3.36	-3.18	-1.12	P2RY13	purinergic receptor P2Y13	1.12
13101	0.203	0.0298669	3.35	-3.19	1.82	HHIPL1	HHIP like 1	1.82
34249	0.203	0.0298759	3.35	-3.19	1.06	AHDC1	AT-hook DNA binding motif containing 1	1.06
28246	0.203	0.0300094	-3.35	-3.19	-1.14	MGC15885	uncharacterized protein MGC15885	1.14
27040	0.204	0.0303261	-3.34	-3.2	-1.13	SPTA1	spectrin alpha, erythrocytic 1	1.13
31279	0.204	0.0303677	-3.34	-3.2	-1.19	PPP1R2P2	protein phosphatase 1 regulatory inhibitor subunit 2 pseudogene 2	1.19
22760	0.205	0.0306131	-3.33	-3.2	-1.1	LOC100128239	uncharacterized LOC100128239	1.1
26270	0.206	0.0307196	3.32	-3.2	1.78	HLA-DRB3	major histocompatibility complex, class II, DR beta 3	1.78
41063	0.208	0.0311879	3.31	-3.21	1.09	C9orf84	chromosome 9 open reading frame 84	1.09
18497	0.208	0.0313225	-3.3	-3.22	-3.21	KRT72	keratin 72	3.21
15243	0.21	0.0315954	3.29	-3.22	1.75	PRR18	proline rich 18	1.75
45105	0.21	0.0316672	-3.29	-3.22	-1.14	SLCO2B1	solute carrier organic anion transporter family member 2B1	1.14
32233	0.21	0.0316933	-3.29	-3.22	-1.96	SRMS	src-related kinase lacking C-terminal regulatory tyrosine and N-terminal myristylation sites	1.96
25575	0.211	0.031786	-3.29	-3.23	-1.08	COL1A2	collagen type I alpha 2 chain	1.08
34590	0.211	0.031898	3.28	-3.23	1.93	CNN1	calponin 1	1.93
18731	0.212	0.0321025	-3.28	-3.23	-3.26	SLC16A14	solute carrier family 16 member 14	3.26
4591	0.213	0.0324078	-3.26	-3.24	-2.38	KCNJ5	potassium voltage-gated channel subfamily J member 5	2.38
19753	0.213	0.0324261	-3.26	-3.24	-1.15	CAPN14	calpain 14	1.15
24060	0.214	0.0325934	3.26	-3.24	1.05	PDZRN3	PDZ domain containing ring finger 3	1.05
30960	0.216	0.032983	-3.25	-3.25	-1.14	PITPNC1	phosphatidylinositol transfer protein, cytoplasmic 1	1.14
25850	0.217	0.0330862	-3.24	-3.25	-1.16	ST8SIA4	ST8 alpha-N-acetyl-neuraminide alpha-2,8-sialyltransferase 4	1.16
40114	0.217	0.033243	3.24	-3.25	1.57	ZCCHC2	zinc finger CCHC-type containing 2	1.57
34015	0.218	0.0333526	-3.23	-3.26	-1.13	RPL13AP17	ribosomal protein L13a pseudogene 17	1.13
11432	0.219	0.0335396	3.23	-3.26	1.46	FREM3	FRAS1 related extracellular matrix 3	1.46
13532	0.221	0.0339768	3.21	-3.27	1.12	KIF5A	kinesin family member 5A	1.12
34480	0.222	0.0341463	3.21	-3.27	1.1	TBC1D8B	TBC1 domain family member 8B	1.1
1547	0.223	0.0342532	-3.2	-3.27	-1.13	EPX	eosinophil peroxidase	1.13
30234	0.224	0.0344407	3.2	-3.28	1.8	IL17F	interleukin 17F	1.8
16671	0.225	0.0346897	-3.19	-3.28	-1.14	LAX1	lymphocyte transmembrane adaptor 1	1.14
29762	0.226	0.034886	-3.19	-3.28	-1.91	AKT3	AKT serine/threonine kinase 3	1.91
12590	0.228	0.0351317	3.18	-3.29	1.81	FBXL22	F-box and leucine rich repeat protein 22	1.81
5354	0.234	0.0362865	-3.14	-3.31	-1.32	GRIN2C	glutamate ionotropic receptor NMDA type subunit 2C	1.32
26269	0.238	0.0371469	3.12	-3.32	1.24	CPXM2	carboxypeptidase X, M14 family member 2	1.24
38529	0.239	0.0373259	-3.11	-3.33	-1.12	DACH1	dachshund family transcription factor 1	1.12
29088	0.24	0.0374198	3.11	-3.33	1.61	WDFY4	WDFY family member 4	1.61
26373	0.24	0.0374781	-3.11	-3.33	-1.22	GIMAP1	GTPase, IMAP family member 1	1.22
11711	0.241	0.0376966	-3.1	-3.33	-1.13	NAP1L2	nucleosome assembly protein 1 like 2	1.13
3752	0.242	0.0377548	3.1	-3.33	1.02	FOXJ1	forkhead box J1	1.02
32483	0.243	0.0379366	3.1	-3.34	1.64	FTMT	ferritin mitochondrial	1.64
31364	0.243	0.0380268	-3.09	-3.34	-1.09	ZNF702P	zinc finger protein 702, pseudogene	1.09
10667	0.243	0.0381036	3.09	-3.34	1.01	SYNE1	spectrin repeat containing nuclear envelope protein 1	1.01
39773	0.244	0.0382227	3.09	-3.34	1.58	2018-03-01	membrane associated ring-CH-type finger 1	1.58
23902	0.245	0.0384429	3.08	-3.35	3.32	CCDC57	coiled-coil domain containing 57	3.32
37431	0.245	0.0384479	3.08	-3.35	1.14	APOA1	apolipoprotein A1	1.14
8055	0.245	0.0384981	-3.08	-3.35	-1	FRMD8	FERM domain containing 8	1
27758	0.246	0.0386061	-3.08	-3.35	-1.47	OPALIN	oligodendrocytic myelin paranodal and inner loop protein	1.47
28556	0.246	0.0386438	-3.08	-3.35	-1.62	MEI1	meiotic double-stranded break formation protein 1	1.62
32040	0.247	0.0389017	-3.07	-3.35	-1.1	CACNA1C	calcium voltage-gated channel subunit alpha1 C	1.1
35573	0.249	0.0391733	-3.06	-3.36	-1.17	LUZP4	leucine zipper protein 4	1.17
25747	0.249	0.0392992	-3.06	-3.36	-2.59	CHST8	carbohydrate sulfotransferase 8	2.59
17609	0.25	0.0395137	3.05	-3.36	1.39	LRRN4	leucine rich repeat neuronal 4	1.39
38773	0.251	0.0395903	3.05	-3.36	1.3	RNF157	ring finger protein 157	1.3
33039	0.251	0.0396463	3.05	-3.37	1.34	FMN1	formin 1	1.34
25996	0.252	0.0398065	-3.05	-3.37	-4.24	FCRL1	Fc receptor like 1	4.24
20787	0.256	0.0406235	-3.02	-3.38	-1.14	SMAD4	SMAD family member 4	1.14
20687	0.26	0.0413004	-3.01	-3.39	-1.27	NME9	NME/NM23 family member 9	1.27
39919	0.262	0.0418104	2.99	-3.4	1.16	PDZK1IP1	PDZK1 interacting protein 1	1.16
15087	0.262	0.0418208	2.99	-3.4	1.5	AXIN2	axin 2	1.5
31906	0.263	0.0419612	2.99	-3.4	1.61	CCKAR	cholecystokinin A receptor	1.61
16554	0.265	0.0424029	-2.98	-3.41	-2.81	SYK	spleen associated tyrosine kinase	2.81
16429	0.267	0.0428363	-2.97	-3.42	-2.14	ANGPTL8	angiopoietin like 8	2.14
16962	0.267	0.0428385	2.97	-3.42	1.02	TCP11L2	t-complex 11 like 2	1.02
14122	0.268	0.0429117	-2.97	-3.42	-1.21	CYLC1	cylicin 1	1.21
31599	0.27	0.04333	-2.96	-3.42	-1.18	CD5L	CD5 molecule like	1.18
3859	0.27	0.0433862	2.96	-3.42	1.05	ULK4	unc-51 like kinase 4	1.05
18959	0.271	0.043612	-2.95	-3.43	-1.23	ZFYVE16	zinc finger FYVE-type containing 16	1.23
36508	0.271	0.0436725	2.95	-3.43	1.28	MAGEH1	MAGE family member H1	1.28
21896	0.273	0.0440609	-2.94	-3.43	-1.38	FAM230B	family with sequence similarity 230 member B (non-protein coding)	1.38
7824	0.277	0.0447183	2.93	-3.44	1.3	CXCL12	C-X-C motif chemokine ligand 12	1.3
20556	0.277	0.0448473	-2.92	-3.45	-1.23	TTPA	alpha tocopherol transfer protein	1.23
20757	0.278	0.0450929	-2.92	-3.45	-1.45	INPP4B	inositol polyphosphate-4-phosphatase type II B	1.45
31872	0.279	0.0451777	-2.91	-3.45	-1.17	LOC403312	putative uncharacterized protein MGC39545	1.17
33027	0.28	0.0452979	-2.91	-3.45	-1.62	KCNK16	potassium two pore domain channel subfamily K member 16	1.62
21211	0.28	0.0454017	-2.91	-3.45	-1.43	HLA-DRB5	major histocompatibility complex, class II, DR beta 5	1.43
10619	0.281	0.0457166	-2.9	-3.46	-1.01	IGFBP5	insulin like growth factor binding protein 5	1.01
37029	0.282	0.0457905	-2.9	-3.46	-1.31	HSD17B2	hydroxysteroid 17-beta dehydrogenase 2	1.31
24526	0.282	0.0459442	-2.9	-3.46	-1.26	NRXN1	neurexin 1	1.26
2536	0.283	0.0460624	2.9	-3.46	1.21	LRCOL1	leucine rich colipase like 1	1.21
21078	0.285	0.0465124	-2.89	-3.47	-1.22	OR51Q1	olfactory receptor family 51 subfamily Q member 1 (gene/pseudogene)	1.22
23650	0.286	0.0465477	2.88	-3.47	1.28	FMO5	flavin containing monooxygenase 5	1.28
28151	0.286	0.0465594	-2.88	-3.47	-1.3	ZKSCAN7	zinc finger with KRAB and SCAN domains 7	1.3
34438	0.295	0.0483704	-2.85	-3.5	-1.27	USP26	ubiquitin specific peptidase 26	1.27
18568	0.295	0.0484155	-2.84	-3.5	-1.2	LOC100289094	uncharacterized LOC100289094	1.2
31695	0.295	0.0485311	-2.84	-3.5	-1.22	GRM3	glutamate metabotropic receptor 3	1.22
23418	0.297	0.0487726	2.84	-3.5	1.04	CPS1-IT1	CPS1 intronic transcript 1	1.04
36214	0.299	0.0491868	-2.83	-3.51	-1.19	KCNJ6	potassium voltage-gated channel subfamily J member 6	1.19
25541	0.299	0.0492459	2.83	-3.51	1.03	SRRM4	serine/arginine repetitive matrix 4	1.03
14579	0.3	0.0494429	-2.82	-3.51	-1.28	SPAG6	sperm associated antigen 6	1.28
29320	0.3	0.0494701	-2.82	-3.51	-1.22	CAMK2A	calcium/calmodulin dependent protein kinase II alpha	1.22
21419	0.3	0.0495365	-2.82	-3.51	-1.47	PCDH7	protocadherin 7	1.47
10347	0.301	0.0496529	-2.82	-3.51	-1.35	IL5	interleukin 5	1.35
23399	0.301	0.0496576	-2.82	-3.51	-1.6	ALKBH7	alkB homolog 7	1.6
