# Supplementary material for: Long noncoding RNA NEAT1, regulated by LIN28B, promotes cell proliferation and migration through sponging miR-506 in high-grade serous ovarian cancer
Source: Cell Death Dis. 2018 Aug 28;9(9):861. doi: 10.1038/s41419-018-0908-z (PMC6113267; doi:10.1038/s41419-018-0908-z)
Supplement: Supplementary file 4 — supplementary Table3 [file 41419_2018_908_MOESM4_ESM.xlsx]

## Sheet: Annotation
hits	Gene ID	Type	Tax ID	Homologene Gene ID	Homologene Gene Tax ID	Gene Symbol	Description	Biological Process (GO)	Kinase Class (UniProt)	Protein Function (Protein Atlas)	Subcellular Location (Protein Atlas)	Drug (DrugBank)	Canonical Pathways	Hallmark Gene Sets	hsa05310 Asthma	GO:0007268 chemical synaptic transmission	GO:0019221 cytokine-mediated signaling pa	R-HSA-114604 GPVI-mediated activation casca	hsa04080 Neuroactive ligand-receptor in	GO:0043269 regulation of ion transport	GO:0010770 positive regulation of cell mo	GO:0098609 cell-cell adhesion	R-HSA-438066 Unblocking of NMDA receptor, g	R-HSA-76002 Platelet activation, signaling	GO:0051057 positive regulation of small G	GO:0050808 synapse organization	GO:0051235 maintenance of location	GO:0014068 positive regulation of phospha	GO:0033605 positive regulation of catecho	R-HSA-2168880 Scavenging of heme from plasma	R-HSA-2892247 POU5F1 (OCT4), SOX2, NANOG act	hsa04723 Retrograde endocannabinoid sig	GO:0032970 regulation of actin filament-b	GO:0021889 olfactory bulb interneuron dif
FGF7	2252	symbol	H. sapiens	2252	H. sapiens	FGF7	fibroblast growth factor 7	GO:0060665 regulation of branching involved in salivary gland morphogenesis by mesenchymal-epithelial signaling;GO:0060501 positive regulation of epithelial cell proliferation involved in lung morphogenesis;GO:0061033 secretion by lung epithelial cell involved in lung growth		RAS pathway related proteins	Nucleoli;Nucleus(Approved)		(M5883)NABA SECRETED FACTORS; (M5885)NABA MATRISOME ASSOCIATED; (M5889)NABA MATRISOME		0.0	0.0	0.0	1.0	0.0	0.0	1.0	0.0	1.0	1.0	0.0	0.0	0.0	0.0	0.0	0.0	0.0	0.0	1.0	0.0
C2orf88	84281	symbol	H. sapiens	84281	H. sapiens	C2orf88	chromosome 2 open reading frame 88								0.0	0.0	0.0	0.0	0.0	0.0	0.0	0.0	0.0	0.0	0.0	0.0	0.0	0.0	0.0	0.0	0.0	0.0	0.0	0.0
ITM2A	9452	symbol	H. sapiens	9452	H. sapiens	ITM2A	integral membrane protein 2A	GO:0002317 plasma cell differentiation;GO:0002313 mature B cell differentiation involved in immune response;GO:0042985 negative regulation of amyloid precursor protein biosynthetic process			Nucleoplasm(Uncertain)				0.0	0.0	0.0	0.0	0.0	0.0	0.0	0.0	0.0	0.0	0.0	0.0	0.0	0.0	0.0	0.0	0.0	0.0	0.0	0.0
POU3F1	5453	symbol	H. sapiens	5453	H. sapiens	POU3F1	POU class 3 homeobox 1	GO:0022011 myelination in peripheral nervous system;GO:0014044 Schwann cell development;GO:0032292 peripheral nervous system axon ensheathment		Transcription factors/Helix-turn-helix domains	Nucleoplasm(Enhanced)				0.0	0.0	0.0	0.0	0.0	0.0	0.0	0.0	0.0	0.0	0.0	0.0	0.0	1.0	0.0	0.0	0.0	0.0	0.0	0.0
CNIH3	149111	symbol	H. sapiens	149111	H. sapiens	CNIH3	cornichon family AMPA receptor auxiliary protein 3	GO:0048208 COPII vesicle coating;GO:0048207 vesicle targeting, rough ER to cis-Golgi;GO:2000311 regulation of AMPA receptor activity							0.0	1.0	0.0	0.0	0.0	1.0	0.0	0.0	0.0	0.0	0.0	0.0	0.0	0.0	0.0	0.0	0.0	0.0	0.0	0.0
ZIC3	7547	symbol	H. sapiens	7547	H. sapiens	ZIC3	Zic family member 3	GO:0035545 determination of left/right asymmetry in nervous system;GO:0035469 determination of pancreatic left/right asymmetry;GO:0071910 determination of liver left/right asymmetry		Transcription factors/Zinc-coordinating DNA-binding domains	Nucleoplasm(Supported)				0.0	0.0	0.0	0.0	0.0	0.0	0.0	0.0	0.0	0.0	0.0	0.0	0.0	0.0	0.0	0.0	1.0	0.0	0.0	0.0
NRXN1	9378	symbol	H. sapiens	9378	H. sapiens	NRXN1	neurexin 1	GO:0097116 gephyrin clustering involved in postsynaptic density assembly;GO:0042297 vocal learning;GO:0097118 neuroligin clustering involved in postsynaptic membrane assembly		Transporters/Accessory Factors Involved in Transport	Plasma membrane(Supported)Nucleoli(Uncertain)				1.0	1.0	0.0	0.0	0.0	1.0	1.0	1.0	1.0	0.0	0.0	1.0	0.0	0.0	0.0	0.0	0.0	0.0	0.0	0.0
IL5RA	3568	symbol	H. sapiens	3568	H. sapiens	IL5RA	interleukin 5 receptor subunit alpha	GO:0038043 interleukin-5-mediated signaling pathway;GO:0032674 regulation of interleukin-5 production;GO:0032634 interleukin-5 production		CD markers			(M135)PID IL5 PATHWAY		1.0	0.0	1.0	1.0	0.0	0.0	0.0	0.0	1.0	1.0	0.0	0.0	0.0	0.0	0.0	0.0	0.0	0.0	0.0	0.0
PNMA2	10687	symbol	H. sapiens	10687	H. sapiens	PNMA2	PNMA family member 2	GO:0043065 positive regulation of apoptotic process;GO:0043068 positive regulation of programmed cell death;GO:0010942 positive regulation of cell death							0.0	0.0	0.0	0.0	0.0	0.0	0.0	0.0	0.0	0.0	0.0	0.0	0.0	0.0	0.0	0.0	0.0	0.0	0.0	0.0
DNAH5	1767	symbol	H. sapiens	1767	H. sapiens	DNAH5	dynein axonemal heavy chain 5	GO:0036158 outer dynein arm assembly;GO:0070286 axonemal dynein complex assembly;GO:0035082 axoneme assembly							0.0	0.0	0.0	0.0	0.0	0.0	0.0	0.0	0.0	0.0	0.0	0.0	0.0	0.0	0.0	0.0	0.0	0.0	0.0	0.0
IQCF5-AS1	101928999	symbol	H. sapiens	101928999	H. sapiens	IQCF5-AS1	IQCF5 antisense RNA 1								0.0	0.0	0.0	0.0	0.0	0.0	0.0	0.0	0.0	0.0	0.0	0.0	0.0	0.0	0.0	0.0	0.0	0.0	0.0	0.0
PIP	5304	symbol	H. sapiens	5304	H. sapiens	PIP	prolactin induced protein	GO:0070233 negative regulation of T cell apoptotic process;GO:0070232 regulation of T cell apoptotic process;GO:0070229 negative regulation of lymphocyte apoptotic process							0.0	0.0	0.0	0.0	0.0	0.0	0.0	0.0	0.0	0.0	0.0	0.0	0.0	0.0	0.0	0.0	0.0	0.0	0.0	0.0
PPP1R1B	84152	symbol	H. sapiens	84152	H. sapiens	PPP1R1B	protein phosphatase 1 regulatory inhibitor subunit 1B	GO:0007621 negative regulation of female receptivity;GO:0043987 histone H3-S10 phosphorylation;GO:0045924 regulation of female receptivity							0.0	0.0	0.0	0.0	0.0	0.0	0.0	0.0	1.0	0.0	0.0	0.0	0.0	0.0	0.0	0.0	0.0	0.0	0.0	0.0
TCN2	6948	symbol	H. sapiens	6948	H. sapiens	TCN2	transcobalamin 2	GO:0006824 cobalt ion transport;GO:0015889 cobalamin transport;GO:0009235 cobalamin metabolic process			Cytosol(Approved)			(M5939)HALLMARK P53 PATHWAY	0.0	0.0	0.0	0.0	0.0	0.0	0.0	0.0	0.0	0.0	0.0	0.0	0.0	0.0	0.0	0.0	0.0	0.0	0.0	0.0
RELN	5649	symbol	H. sapiens	5649	H. sapiens	RELN	reelin	GO:1902078 positive regulation of lateral motor column neuron migration;GO:1902076 regulation of lateral motor column neuron migration;GO:0021819 layer formation in cerebral cortex			Focal adhesion sites;Plasma membrane(Approved)		(M163)PID LIS1 PATHWAY; (M69)PID REELIN PATHWAY; (M3008)NABA ECM GLYCOPROTEINS	(M5953)HALLMARK KRAS SIGNALING UP	0.0	1.0	0.0	1.0	0.0	1.0	1.0	0.0	0.0	0.0	1.0	1.0	0.0	1.0	0.0	0.0	0.0	0.0	0.0	0.0
TTTY22	252954	symbol	H. sapiens	252954	H. sapiens	TTTY22	testis-specific transcript, Y-linked 22 (non-protein coding)								0.0	0.0	0.0	0.0	0.0	0.0	0.0	0.0	0.0	0.0	0.0	0.0	0.0	0.0	0.0	0.0	0.0	0.0	0.0	0.0
TMPRSS11F	389208	symbol	H. sapiens	389208	H. sapiens	TMPRSS11F	transmembrane serine protease 11F	GO:0006508 proteolysis;GO:0019538 protein metabolic process;GO:1901564 organonitrogen compound metabolic process		Enzymes/Peptidases/Serine-type peptidases					0.0	0.0	0.0	0.0	0.0	0.0	0.0	0.0	0.0	0.0	0.0	0.0	0.0	0.0	0.0	0.0	0.0	0.0	0.0	0.0
PTGIR	5739	symbol	H. sapiens	5739	H. sapiens	PTGIR	prostaglandin I2 receptor	GO:0010642 negative regulation of platelet-derived growth factor receptor signaling pathway;GO:0010640 regulation of platelet-derived growth factor receptor signaling pathway;GO:0048662 negative regulation of smooth muscle cell proliferation		G-protein coupled receptors/GPCRs excl olfactory receptors		Treprostinil (Guanyl-nucleotide exchange factor activity);Iloprost (Guanyl-nucleotide exchange factor activity);Dinoprost Tromethamine (Guanyl-nucleotide exchange factor activity);Epoprostenol (Guanyl-nucleotide exchange factor activity);Beraprost (Guanyl-nucleotide exchange factor activity);Selexipag (Guanyl-nucleotide exchange factor activity)	(M99)PID TXA2PATHWAY	(M5932)HALLMARK INFLAMMATORY RESPONSE	0.0	0.0	0.0	0.0	1.0	0.0	0.0	0.0	0.0	1.0	0.0	0.0	1.0	0.0	0.0	0.0	0.0	0.0	0.0	0.0
LOC100132014						None	None	None	None	None	None	None	None	None	nan	nan	nan	nan	nan	nan	nan	nan	nan	nan	nan	nan	nan	nan	nan	nan	nan	nan	nan	nan
LRRC2-AS1	83598	symbol	H. sapiens	83598	H. sapiens	LRRC2-AS1	LRRC2 antisense RNA 1								0.0	0.0	0.0	0.0	0.0	0.0	0.0	0.0	0.0	0.0	0.0	0.0	0.0	0.0	0.0	0.0	0.0	0.0	0.0	0.0
ZCCHC5	203430	gene_synonym	H. sapiens	203430	H. sapiens	RTL3	retrotransposon Gag like 3				Golgi apparatus;Nucleoplasm;Plasma membrane(Approved)				0.0	0.0	0.0	0.0	0.0	0.0	0.0	0.0	0.0	0.0	0.0	0.0	0.0	0.0	0.0	0.0	0.0	0.0	0.0	0.0
ANKRD30BP2	149992	symbol	H. sapiens	149992	H. sapiens	ANKRD30BP2	ankyrin repeat domain 30B pseudogene 2								0.0	0.0	0.0	0.0	0.0	0.0	0.0	0.0	0.0	0.0	0.0	0.0	0.0	0.0	0.0	0.0	0.0	0.0	0.0	0.0
RFPL4A	342931	symbol	H. sapiens	342931	H. sapiens	RFPL4A	ret finger protein like 4A				Centrosome;Cytosol(Approved)				0.0	0.0	0.0	0.0	0.0	0.0	0.0	0.0	0.0	0.0	0.0	0.0	0.0	0.0	0.0	0.0	0.0	0.0	0.0	0.0
LRRC74B	400891	symbol	H. sapiens	400891	H. sapiens	LRRC74B	leucine rich repeat containing 74B								0.0	0.0	0.0	0.0	0.0	0.0	0.0	0.0	0.0	0.0	0.0	0.0	0.0	0.0	0.0	0.0	0.0	0.0	0.0	0.0
HMGCS2	3158	symbol	H. sapiens	3158	H. sapiens	HMGCS2	3-hydroxy-3-methylglutaryl-CoA synthase 2	GO:0046951 ketone body biosynthetic process;GO:1902224 ketone body metabolic process;GO:0006695 cholesterol biosynthetic process		Enzymes/ENZYME proteins/Transferases	Mitochondria(Supported)		(M254)PID MYC REPRESS PATHWAY	(M5946)HALLMARK COAGULATION; (M5935)HALLMARK FATTY ACID METABOLISM; (M5907)HALLMARK ESTROGEN RESPONSE LATE	0.0	0.0	0.0	0.0	0.0	0.0	0.0	0.0	0.0	0.0	0.0	0.0	0.0	0.0	0.0	0.0	0.0	0.0	0.0	0.0
GSX2	170825	symbol	H. sapiens	170825	H. sapiens	GSX2	GS homeobox 2	GO:0060163 subpallium neuron fate commitment;GO:0021889 olfactory bulb interneuron differentiation;GO:0048714 positive regulation of oligodendrocyte differentiation		Transcription factors/Helix-turn-helix domains					0.0	0.0	0.0	0.0	0.0	0.0	1.0	0.0	0.0	0.0	0.0	0.0	0.0	1.0	0.0	0.0	0.0	0.0	0.0	1.0
ZNF154	7710	symbol	H. sapiens	7710	H. sapiens	ZNF154	zinc finger protein 154	GO:0045892 negative regulation of transcription, DNA-templated;GO:1903507 negative regulation of nucleic acid-templated transcription;GO:1902679 negative regulation of RNA biosynthetic process		Transcription factors/Zinc-coordinating DNA-binding domains					0.0	0.0	0.0	0.0	0.0	0.0	0.0	0.0	0.0	0.0	0.0	0.0	0.0	0.0	0.0	0.0	0.0	0.0	0.0	0.0
ELMOD1	55531	symbol	H. sapiens	55531	H. sapiens	ELMOD1	ELMO domain containing 1	GO:1903955 positive regulation of protein targeting to mitochondrion;GO:1903214 regulation of protein targeting to mitochondrion;GO:1903749 positive regulation of establishment of protein localization to mitochondrion			Cytosol(Supported)Nucleoplasm(Approved)				0.0	0.0	0.0	0.0	0.0	0.0	0.0	0.0	0.0	0.0	0.0	0.0	0.0	0.0	0.0	0.0	0.0	0.0	0.0	0.0
STMN4	81551	symbol	H. sapiens	81551	H. sapiens	STMN4	stathmin 4	GO:0007019 microtubule depolymerization;GO:0031110 regulation of microtubule polymerization or depolymerization;GO:0051261 protein depolymerization			Golgi apparatus;Vesicles(Uncertain)	Lomustine (Tubulin binding);2-MERCAPTO-N-[1,2,3,10-TETRAMETHOXY-9-OXO-5,6,7,9-TETRAHYDRO-BENZO[A]HEPTALEN-7-YL]ACETAMIDE (Tubulin binding)			0.0	0.0	0.0	0.0	0.0	0.0	0.0	0.0	0.0	0.0	0.0	0.0	0.0	0.0	0.0	0.0	0.0	0.0	0.0	0.0
ARX	170302	symbol	H. sapiens	170302	H. sapiens	ARX	aristaless related homeobox	GO:0021831 embryonic olfactory bulb interneuron precursor migration;GO:0021853 cerebral cortex GABAergic interneuron migration;GO:0021830 interneuron migration from the subpallium to the cortex		Transcription factors/Helix-turn-helix domains					0.0	0.0	0.0	0.0	0.0	0.0	1.0	0.0	0.0	0.0	0.0	0.0	0.0	0.0	0.0	0.0	0.0	0.0	0.0	1.0
CYP24A1	1591	symbol	H. sapiens	1591	H. sapiens	CYP24A1	cytochrome P450 family 24 subfamily A member 1	GO:0070561 vitamin D receptor signaling pathway;GO:0042369 vitamin D catabolic process;GO:0071305 cellular response to vitamin D		Enzymes/ENZYME proteins/Oxidoreductases	Mitochondria(Enhanced)Nucleoplasm(Approved)Plasma membrane(Uncertain)	CTA018 (Oxidoreductase activity)			0.0	0.0	0.0	0.0	0.0	0.0	0.0	0.0	0.0	0.0	0.0	0.0	0.0	0.0	0.0	0.0	0.0	0.0	0.0	0.0
GDNF	2668	symbol	H. sapiens	2668	H. sapiens	GDNF	glial cell derived neurotrophic factor	GO:0072107 positive regulation of ureteric bud formation;GO:0072108 positive regulation of mesenchymal to epithelial transition involved in metanephros morphogenesis;GO:0072106 regulation of ureteric bud formation			Vesicles(Approved)Nucleoplasm(Uncertain)	AV411 (Receptor binding)	(M82)PID RET PATHWAY; (M142)PID AJDISS 2PATHWAY; (M5883)NABA SECRETED FACTORS	(M5956)HALLMARK KRAS SIGNALING DN	0.0	1.0	0.0	0.0	0.0	1.0	1.0	0.0	1.0	0.0	0.0	1.0	0.0	0.0	1.0	0.0	0.0	0.0	0.0	0.0
NEK11	79858	symbol	H. sapiens	79858	H. sapiens	NEK11	NIMA related kinase 11	GO:0031573 intra-S DNA damage checkpoint;GO:0044773 mitotic DNA damage checkpoint;GO:0016572 histone phosphorylation	NEK Ser/Thr protein kinase family	Enzymes/{ENZYME proteins/Transferases,Kinases/NEK Ser/Thr protein kinases}	Nucleoplasm(Supported)	Dabrafenib (Protein serine/threonine kinase activity)			0.0	0.0	0.0	0.0	0.0	0.0	0.0	0.0	0.0	0.0	0.0	0.0	0.0	0.0	0.0	0.0	0.0	0.0	0.0	0.0
LOC100130417	100130417	Gene_ID	H. sapiens	100130417	H. sapiens	LOC100130417	uncharacterized LOC100130417								0.0	0.0	0.0	0.0	0.0	0.0	0.0	0.0	0.0	0.0	0.0	0.0	0.0	0.0	0.0	0.0	0.0	0.0	0.0	0.0
ZNF645	158506	gene_synonym	H. sapiens	158506	H. sapiens	CBLL2	Cbl proto-oncogene like 2	GO:0030155 regulation of cell adhesion;GO:0016567 protein ubiquitination;GO:0032446 protein modification by small protein conjugation		Enzymes/ENZYME proteins/Transferases					1.0	0.0	0.0	0.0	0.0	0.0	0.0	0.0	0.0	0.0	0.0	0.0	0.0	0.0	0.0	0.0	0.0	0.0	0.0	0.0
ZNF257	113835	symbol	H. sapiens	113835	H. sapiens	ZNF257	zinc finger protein 257	GO:0006355 regulation of transcription, DNA-templated;GO:1903506 regulation of nucleic acid-templated transcription;GO:0006351 transcription, DNA-templated		Transcription factors/Zinc-coordinating DNA-binding domains					0.0	0.0	0.0	0.0	0.0	0.0	0.0	0.0	0.0	0.0	0.0	0.0	0.0	0.0	0.0	0.0	0.0	0.0	0.0	0.0
ATP4A	495	symbol	H. sapiens	495	H. sapiens	ATP4A	ATPase H+/K+ transporting alpha subunit	GO:0010248 establishment or maintenance of transmembrane electrochemical gradient;GO:0015991 ATP hydrolysis coupled proton transport;GO:0015988 energy coupled proton transmembrane transport, against electrochemical gradient		Enzymes/ENZYME proteins/Hydrolases;Transporters/Primary Active Transporters		Pantoprazole (Sodium:potassium-exchanging atpase activity);Omeprazole (Sodium:potassium-exchanging atpase activity);Lansoprazole (Sodium:potassium-exchanging atpase activity);Esomeprazole (Sodium:potassium-exchanging atpase activity);Rabeprazole (Sodium:potassium-exchanging atpase activity);TAK-390MR (Sodium:potassium-exchanging atpase activity)		(M5956)HALLMARK KRAS SIGNALING DN	0.0	0.0	0.0	0.0	0.0	0.0	0.0	0.0	0.0	0.0	0.0	0.0	0.0	0.0	0.0	0.0	0.0	0.0	0.0	0.0
HOXD1	3231	symbol	H. sapiens	3231	H. sapiens	HOXD1	homeobox D1	GO:0048706 embryonic skeletal system development;GO:0019233 sensory perception of pain;GO:0043009 chordate embryonic development		Transcription factors/Helix-turn-helix domains	Nucleoplasm(Supported)				0.0	0.0	0.0	0.0	0.0	0.0	0.0	0.0	0.0	0.0	0.0	0.0	0.0	0.0	0.0	0.0	0.0	0.0	0.0	0.0
ZFR2	23217	symbol	H. sapiens	23217	H. sapiens	ZFR2	zinc finger RNA binding protein 2				Nucleoplasm(Uncertain)				0.0	0.0	0.0	0.0	0.0	0.0	0.0	0.0	0.0	0.0	0.0	0.0	0.0	0.0	0.0	0.0	0.0	0.0	0.0	0.0
FUT9	10690	symbol	H. sapiens	10690	H. sapiens	FUT9	fucosyltransferase 9	GO:0042355 L-fucose catabolic process;GO:0019317 fucose catabolic process;GO:0042354 L-fucose metabolic process			Cytokinetic bridge;Cytosol;Microtubules;Nucleoplasm(Approved)				0.0	0.0	0.0	0.0	0.0	0.0	0.0	0.0	0.0	0.0	0.0	0.0	0.0	0.0	0.0	0.0	0.0	0.0	0.0	0.0
C11orf40	143501	symbol	H. sapiens	143501	H. sapiens	C11orf40	chromosome 11 open reading frame 40								0.0	0.0	0.0	0.0	0.0	0.0	0.0	0.0	0.0	0.0	0.0	0.0	0.0	0.0	0.0	0.0	0.0	0.0	0.0	0.0
CFAP221	200373	symbol	H. sapiens	200373	H. sapiens	CFAP221	cilia and flagella associated protein 221	GO:0044458 motile cilium assembly;GO:0003341 cilium movement;GO:0060271 cilium assembly							0.0	0.0	0.0	0.0	0.0	0.0	0.0	0.0	0.0	0.0	0.0	0.0	0.0	0.0	0.0	0.0	0.0	0.0	0.0	0.0
APOA1	335	symbol	H. sapiens	335	H. sapiens	APOA1	apolipoprotein A1	GO:0010903 negative regulation of very-low-density lipoprotein particle remodeling;GO:0010901 regulation of very-low-density lipoprotein particle remodeling;GO:0050713 negative regulation of interleukin-1 beta secretion			Cytosol;Vesicles(Approved)		(M106)PID HNF3B PATHWAY	(M5948)HALLMARK BILE ACID METABOLISM; (M5946)HALLMARK COAGULATION	1.0	0.0	1.0	0.0	0.0	0.0	1.0	1.0	0.0	1.0	1.0	0.0	1.0	0.0	0.0	1.0	0.0	0.0	1.0	0.0
GABRD	2563	symbol	H. sapiens	2563	H. sapiens	GABRD	gamma-aminobutyric acid type A receptor delta subunit	GO:1902476 chloride transmembrane transport;GO:0006821 chloride transport;GO:0098661 inorganic anion transmembrane transport			Golgi apparatus;Vesicles(Uncertain)	Temazepam (Gaba-a receptor activity);Adinazolam (Gaba-a receptor activity);Midazolam (Gaba-a receptor activity);Flurazepam (Gaba-a receptor activity);Halazepam (Gaba-a receptor activity);Diazepam (Gaba-a receptor activity);Oxazepam (Gaba-a receptor activity);Triazolam (Gaba-a receptor activity);Ethanol (Gaba-a receptor activity);Estazolam (Gaba-a receptor activity);Bromazepam (Gaba-a receptor act…			0.0	1.0	0.0	0.0	1.0	0.0	0.0	0.0	0.0	0.0	0.0	0.0	0.0	0.0	0.0	0.0	0.0	1.0	0.0	0.0
ROPN1L-AS1	100505845	symbol	H. sapiens	100505845	H. sapiens	ROPN1L-AS1	ROPN1L antisense RNA 1								0.0	0.0	0.0	0.0	0.0	0.0	0.0	0.0	0.0	0.0	0.0	0.0	0.0	0.0	0.0	0.0	0.0	0.0	0.0	0.0
GLI1	2735	symbol	H. sapiens	2735	H. sapiens	GLI1	GLI family zinc finger 1	GO:0021938 smoothened signaling pathway involved in regulation of cerebellar granule cell precursor cell proliferation;GO:0021937 cerebellar Purkinje cell-granule cell precursor cell signaling involved in regulation of granule cell precursor cell proliferation;GO:0021940 positive regulation of cerebellar granule cell precursor proliferation		Transcription factors/Zinc-coordinating DNA-binding domains	Cytosol;Nucleoplasm(Enhanced)		(M219)PID HEDGEHOG GLI PATHWAY	(M5919)HALLMARK HEDGEHOG SIGNALING	0.0	0.0	0.0	0.0	0.0	0.0	1.0	0.0	1.0	1.0	0.0	0.0	0.0	0.0	0.0	0.0	0.0	0.0	0.0	0.0
TBC1D10C	374403	symbol	H. sapiens	374403	H. sapiens	TBC1D10C	TBC1 domain family member 10C	GO:0051534 negative regulation of NFAT protein import into nucleus;GO:0051532 regulation of NFAT protein import into nucleus;GO:0051531 NFAT protein import into nucleus			Nuclear bodies(Approved)				1.0	0.0	0.0	0.0	0.0	0.0	0.0	0.0	0.0	0.0	0.0	0.0	0.0	0.0	0.0	0.0	0.0	0.0	0.0	0.0
HEPACAM	220296	symbol	H. sapiens	220296	H. sapiens	HEPACAM	hepatic and glial cell adhesion molecule	GO:0007050 cell cycle arrest;GO:0045786 negative regulation of cell cycle;GO:0040008 regulation of growth		Transporters/Accessory Factors Involved in Transport	Vesicles(Approved)				0.0	0.0	0.0	0.0	0.0	0.0	0.0	0.0	0.0	0.0	0.0	0.0	0.0	0.0	0.0	0.0	0.0	0.0	0.0	0.0
KRTDAP	388533	symbol	H. sapiens	388533	H. sapiens	KRTDAP	keratinocyte differentiation associated protein	GO:0030154 cell differentiation;GO:0048869 cellular developmental process;GO:0032502 developmental process							0.0	0.0	0.0	0.0	0.0	0.0	0.0	0.0	0.0	0.0	0.0	0.0	0.0	0.0	0.0	0.0	0.0	0.0	0.0	0.0
C14orf144	145195	symbol	H. sapiens	145195	H. sapiens	C14orf144	chromosome 14 open reading frame 144 (putative)								0.0	0.0	0.0	0.0	0.0	0.0	0.0	0.0	0.0	0.0	0.0	0.0	0.0	0.0	0.0	0.0	0.0	0.0	0.0	0.0
C6orf15	29113	symbol	H. sapiens	29113	H. sapiens	C6orf15	chromosome 6 open reading frame 15	GO:0008150 biological_process							0.0	0.0	0.0	0.0	0.0	0.0	0.0	0.0	0.0	0.0	0.0	0.0	0.0	0.0	0.0	0.0	0.0	0.0	0.0	0.0
F10	2159	symbol	H. sapiens	2159	H. sapiens	F10	coagulation factor X	GO:0007598 blood coagulation, extrinsic pathway;GO:0007597 blood coagulation, intrinsic pathway;GO:0017187 peptidyl-glutamic acid carboxylation		Enzymes/{ENZYME proteins/Hydrolases,Peptidases/Serine-type peptidases}		Antihemophilic Factor (Recombinant) (Serine-type endopeptidase activity);Coagulation factor VIIa Recombinant Human (Serine-type endopeptidase activity);Coagulation Factor IX (Recombinant) (Serine-type endopeptidase activity);Menadione (Serine-type endopeptidase activity);Fondaparinux sodium (Serine-type endopeptidase activity);Heparin (Serine-type endopeptidase activity);Enoxaparin (Serine-type e…	(M169)PID INTEGRIN2 PATHWAY; (M3468)NABA ECM REGULATORS; (M5885)NABA MATRISOME ASSOCIATED	(M5946)HALLMARK COAGULATION; (M5934)HALLMARK XENOBIOTIC METABOLISM; (M5921)HALLMARK COMPLEMENT	0.0	0.0	0.0	0.0	0.0	0.0	0.0	0.0	0.0	1.0	0.0	0.0	0.0	0.0	0.0	0.0	0.0	0.0	0.0	0.0
PROKR2	128674	symbol	H. sapiens	128674	H. sapiens	PROKR2	prokineticin receptor 2	GO:0007218 neuropeptide signaling pathway;GO:0007631 feeding behavior;GO:0007623 circadian rhythm		G-protein coupled receptors/GPCRs excl olfactory receptors					0.0	1.0	0.0	0.0	0.0	0.0	0.0	0.0	0.0	0.0	0.0	0.0	0.0	0.0	0.0	0.0	0.0	0.0	0.0	0.0
SMIM10L2A	399668	symbol	H. sapiens	399668	H. sapiens	SMIM10L2A	small integral membrane protein 10 like 2A								0.0	0.0	0.0	0.0	0.0	0.0	0.0	0.0	0.0	0.0	0.0	0.0	0.0	0.0	0.0	0.0	0.0	0.0	0.0	0.0
ZNF792	126375	symbol	H. sapiens	126375	H. sapiens	ZNF792	zinc finger protein 792	GO:0006355 regulation of transcription, DNA-templated;GO:1903506 regulation of nucleic acid-templated transcription;GO:0006351 transcription, DNA-templated		Transcription factors/Zinc-coordinating DNA-binding domains	Nuclear bodies;Nucleoplasm(Approved)				0.0	0.0	0.0	0.0	0.0	0.0	0.0	0.0	0.0	0.0	0.0	0.0	0.0	0.0	0.0	0.0	0.0	0.0	0.0	0.0
DNAJC5G	285126	symbol	H. sapiens	285126	H. sapiens	DNAJC5G	DnaJ heat shock protein family (Hsp40) member C5 gamma								0.0	0.0	0.0	0.0	0.0	0.0	0.0	0.0	0.0	0.0	0.0	0.0	0.0	0.0	0.0	0.0	0.0	0.0	0.0	0.0
SLF2	55719	symbol	H. sapiens	55719	H. sapiens	SLF2	SMC5-SMC6 complex localization factor 2	GO:0034184 positive regulation of maintenance of mitotic sister chromatid cohesion;GO:0034093 positive regulation of maintenance of sister chromatid cohesion;GO:0034182 regulation of maintenance of mitotic sister chromatid cohesion			Nucleus(Supported)Vesicles(Approved)				0.0	0.0	0.0	0.0	0.0	0.0	0.0	0.0	0.0	0.0	0.0	0.0	0.0	0.0	0.0	0.0	0.0	0.0	0.0	0.0
DRC7	84229	symbol	H. sapiens	84229	H. sapiens	DRC7	dynein regulatory complex subunit 7								0.0	0.0	0.0	0.0	0.0	0.0	0.0	0.0	0.0	0.0	0.0	0.0	0.0	0.0	0.0	0.0	0.0	0.0	0.0	0.0
MYLPF	29895	symbol	H. sapiens	29895	H. sapiens	MYLPF	myosin light chain, phosphorylatable, fast skeletal muscle	GO:0007519 skeletal muscle tissue development;GO:0060538 skeletal muscle organ development;GO:0006936 muscle contraction					(M164)PID ERBB1 DOWNSTREAM PATHWAY	(M5909)HALLMARK MYOGENESIS	0.0	0.0	0.0	0.0	0.0	0.0	0.0	0.0	1.0	0.0	0.0	0.0	0.0	0.0	0.0	0.0	0.0	0.0	0.0	0.0
CAMK2B	816	symbol	H. sapiens	816	H. sapiens	CAMK2B	calcium/calmodulin dependent protein kinase II beta	GO:0061003 positive regulation of dendritic spine morphogenesis;GO:0061001 regulation of dendritic spine morphogenesis;GO:0048169 regulation of long-term neuronal synaptic plasticity	CAMK Ser/Thr protein kinase family	Enzymes/{ENZYME proteins/Transferases,Kinases/CAMK Ser/Thr protein kinases}	Cell Junctions;Plasma membrane(Supported)Cytosol(Approved)	[4-({4-[(5-cyclopropyl-1H-pyrazol-3-yl)amino]-6-(methylamino)pyrimidin-2-yl}amino)phenyl]acetonitrile (Protein homodimerization activity)	(M16518)ST WNT CA2 CYCLIC GMP PATHWAY; (M20)PID P38 MKK3 6PATHWAY; (M269)PID RAS PATHWAY	(M5909)HALLMARK MYOGENESIS	1.0	1.0	1.0	0.0	0.0	1.0	1.0	0.0	1.0	0.0	0.0	1.0	1.0	0.0	0.0	0.0	0.0	0.0	0.0	0.0
SERPIND1	3053	symbol	H. sapiens	3053	H. sapiens	SERPIND1	serpin family D member 1	GO:0010951 negative regulation of endopeptidase activity;GO:0010466 negative regulation of peptidase activity;GO:0007596 blood coagulation			Vesicles(Approved)	Ardeparin (Serine-type endopeptidase inhibitor activity);Sulodexide (Serine-type endopeptidase inhibitor activity)	(M3468)NABA ECM REGULATORS; (M5885)NABA MATRISOME ASSOCIATED; (M5889)NABA MATRISOME		0.0	0.0	0.0	0.0	0.0	0.0	1.0	0.0	0.0	1.0	0.0	0.0	0.0	0.0	0.0	0.0	0.0	0.0	0.0	0.0
PCDHGB1	56104	symbol	H. sapiens	56104	H. sapiens	PCDHGB1	protocadherin gamma subfamily B, 1	GO:0007156 homophilic cell adhesion via plasma membrane adhesion molecules;GO:0098742 cell-cell adhesion via plasma-membrane adhesion molecules;GO:0098609 cell-cell adhesion			Cytosol;Focal adhesion sites;Midbody;Nucleus;Plasma membrane;Vesicles(Approved)				0.0	0.0	0.0	0.0	0.0	0.0	0.0	1.0	0.0	0.0	0.0	0.0	0.0	0.0	0.0	0.0	0.0	0.0	0.0	0.0
HTR3C	170572	symbol	H. sapiens	170572	H. sapiens	HTR3C	5-hydroxytryptamine receptor 3C	GO:0007268 chemical synaptic transmission;GO:0098916 anterograde trans-synaptic signaling;GO:0099537 trans-synaptic signaling				Ethanol (Serotonin-activated cation-selective channel activity)			0.0	1.0	0.0	0.0	0.0	0.0	0.0	0.0	1.0	0.0	0.0	0.0	0.0	0.0	0.0	0.0	0.0	0.0	0.0	0.0
HRASLS	57110	symbol	H. sapiens	57110	H. sapiens	HRASLS	HRAS like suppressor	GO:0016042 lipid catabolic process;GO:0006629 lipid metabolic process;GO:1901575 organic substance catabolic process			Cytosol;Focal adhesion sites(Approved)				0.0	0.0	0.0	0.0	0.0	0.0	0.0	0.0	0.0	0.0	0.0	0.0	0.0	0.0	0.0	0.0	0.0	0.0	0.0	0.0
TFF3	7033	symbol	H. sapiens	7033	H. sapiens	TFF3	trefoil factor 3	GO:0007586 digestion;GO:0042060 wound healing;GO:0009611 response to wounding			Nucleoli;Nucleus(Approved)		(M28)PID IL4 2PATHWAY; (M255)PID HIF1 TFPATHWAY	(M5907)HALLMARK ESTROGEN RESPONSE LATE; (M5906)HALLMARK ESTROGEN RESPONSE EARLY; (M5937)HALLMARK GLYCOLYSIS	0.0	0.0	0.0	0.0	0.0	0.0	0.0	0.0	0.0	1.0	0.0	0.0	0.0	0.0	0.0	0.0	0.0	0.0	0.0	0.0
ZNF776	284309	symbol	H. sapiens	284309	H. sapiens	ZNF776	zinc finger protein 776	GO:0006355 regulation of transcription, DNA-templated;GO:1903506 regulation of nucleic acid-templated transcription;GO:0006351 transcription, DNA-templated		Transcription factors/Zinc-coordinating DNA-binding domains	Cytosol;Nucleus(Approved)				0.0	0.0	0.0	0.0	0.0	0.0	0.0	0.0	0.0	0.0	0.0	0.0	0.0	0.0	0.0	0.0	0.0	0.0	0.0	0.0
LRRC36	55282	symbol	H. sapiens	55282	H. sapiens	LRRC36	leucine rich repeat containing 36								0.0	0.0	0.0	0.0	0.0	0.0	0.0	0.0	0.0	0.0	0.0	0.0	0.0	0.0	0.0	0.0	0.0	0.0	0.0	0.0
NKAPP1	158801	symbol	H. sapiens	158801	H. sapiens	NKAPP1	NFKB activating protein pseudogene 1								0.0	0.0	0.0	0.0	0.0	0.0	0.0	0.0	0.0	0.0	0.0	0.0	0.0	0.0	0.0	0.0	0.0	0.0	0.0	0.0
MADCAM1	8174	symbol	H. sapiens	8174	H. sapiens	MADCAM1	mucosal vascular addressin cell adhesion molecule 1	GO:2000403 positive regulation of lymphocyte migration;GO:0050901 leukocyte tethering or rolling;GO:2000401 regulation of lymphocyte migration					(M212)PID INTEGRIN5 PATHWAY	(M5915)HALLMARK APICAL JUNCTION	1.0	0.0	0.0	0.0	0.0	0.0	0.0	1.0	0.0	0.0	0.0	1.0	0.0	0.0	0.0	0.0	0.0	0.0	0.0	0.0
ZNF597	146434	symbol	H. sapiens	146434	H. sapiens	ZNF597	zinc finger protein 597	GO:0006355 regulation of transcription, DNA-templated;GO:1903506 regulation of nucleic acid-templated transcription;GO:0006351 transcription, DNA-templated		Transcription factors/Zinc-coordinating DNA-binding domains	Nucleoli;Nucleus(Approved)				0.0	0.0	0.0	0.0	0.0	0.0	0.0	0.0	0.0	0.0	0.0	0.0	0.0	0.0	0.0	0.0	0.0	0.0	0.0	0.0
MMP2	4313	symbol	H. sapiens	4313	H. sapiens	MMP2	matrix metallopeptidase 2	GO:1904707 positive regulation of vascular smooth muscle cell proliferation;GO:0001955 blood vessel maturation;GO:0001957 intramembranous ossification		Enzymes/{ENZYME proteins/Hydrolases,Peptidases/Metallopeptidases}	Cytosol;Vesicles(Uncertain)	Marimastat (Zinc ion binding);Captopril (Zinc ion binding);SC-74020 (Zinc ion binding);Halofuginone (Zinc ion binding);AE-941 (Zinc ion binding)	(M63)PID AVB3 OPN PATHWAY; (M240)PID SYNDECAN 2 PATHWAY; (M65)PID FRA PATHWAY	(M5946)HALLMARK COAGULATION; (M5902)HALLMARK APOPTOSIS; (M5915)HALLMARK APICAL JUNCTION	0.0	0.0	1.0	0.0	0.0	0.0	0.0	0.0	0.0	1.0	0.0	0.0	0.0	0.0	0.0	0.0	0.0	0.0	0.0	0.0
PLD4	122618	symbol	H. sapiens	122618	H. sapiens	PLD4	phospholipase D family member 4	GO:0043647 inositol phosphate metabolic process;GO:0019751 polyol metabolic process;GO:0006066 alcohol metabolic process		Enzymes/ENZYME proteins/Hydrolases					0.0	0.0	0.0	0.0	0.0	0.0	0.0	0.0	0.0	0.0	0.0	0.0	0.0	0.0	0.0	0.0	0.0	0.0	0.0	0.0
PYCARD	29108	symbol	H. sapiens	29108	H. sapiens	PYCARD	PYD and CARD domain containing	GO:0002588 positive regulation of antigen processing and presentation of peptide antigen via MHC class II;GO:2001181 positive regulation of interleukin-10 secretion;GO:0002582 positive regulation of antigen processing and presentation of peptide or polysaccharide antigen via MHC class II			Cytosol;Nucleoli;Nucleus(Supported)		(M145)PID P53 DOWNSTREAM PATHWAY		1.0	0.0	1.0	0.0	0.0	0.0	0.0	1.0	0.0	0.0	0.0	0.0	0.0	0.0	0.0	0.0	0.0	0.0	1.0	0.0
PLCL1	5334	symbol	H. sapiens	5334	H. sapiens	PLCL1	phospholipase C like 1 (inactive)	GO:1900122 positive regulation of receptor binding;GO:0032228 regulation of synaptic transmission, GABAergic;GO:1900120 regulation of receptor binding				Quinacrine (Signal transducer activity)		(M5941)HALLMARK UV RESPONSE UP	0.0	1.0	0.0	0.0	0.0	0.0	0.0	0.0	0.0	0.0	0.0	0.0	0.0	0.0	0.0	0.0	0.0	0.0	0.0	0.0
OTUB2	78990	symbol	H. sapiens	78990	H. sapiens	OTUB2	OTU deubiquitinase, ubiquitin aldehyde binding 2	GO:0035871 protein K11-linked deubiquitination;GO:0071108 protein K48-linked deubiquitination;GO:0070536 protein K63-linked deubiquitination		Enzymes/{ENZYME proteins/Hydrolases,Peptidases/Cysteine-type peptidases}					0.0	0.0	0.0	0.0	0.0	0.0	0.0	0.0	0.0	0.0	0.0	0.0	0.0	0.0	0.0	0.0	0.0	0.0	0.0	0.0
EPHB6	2051	symbol	H. sapiens	2051	H. sapiens	EPHB6	EPH receptor B6	GO:0048013 ephrin receptor signaling pathway;GO:0007169 transmembrane receptor protein tyrosine kinase signaling pathway;GO:0007167 enzyme linked receptor protein signaling pathway	Tyr protein kinase family		Nuclear speckles(Approved)				0.0	0.0	0.0	0.0	0.0	0.0	0.0	0.0	1.0	0.0	0.0	0.0	0.0	0.0	0.0	0.0	0.0	0.0	0.0	0.0
SBF2	81846	symbol	H. sapiens	81846	H. sapiens	SBF2	SET binding factor 2	GO:0042552 myelination;GO:0008366 axon ensheathment;GO:0051262 protein tetramerization			Cytosol;Intermediate filaments;Nucleoplasm(Approved)				0.0	0.0	0.0	0.0	0.0	0.0	0.0	0.0	0.0	0.0	0.0	0.0	0.0	0.0	0.0	0.0	0.0	0.0	0.0	0.0
SRGN	5552	symbol	H. sapiens	5552	H. sapiens	SRGN	serglycin	GO:0033382 maintenance of granzyme B location in T cell secretory granule;GO:0033379 maintenance of protease location in T cell secretory granule;GO:0033380 granzyme B localization to T cell secretory granule					(M5882)NABA PROTEOGLYCANS; (M5884)NABA CORE MATRISOME; (M5889)NABA MATRISOME	(M5950)HALLMARK ALLOGRAFT REJECTION	0.0	0.0	0.0	0.0	0.0	0.0	0.0	0.0	0.0	1.0	0.0	0.0	1.0	0.0	0.0	0.0	0.0	0.0	0.0	0.0
KCNB1	3745	symbol	H. sapiens	3745	H. sapiens	KCNB1	potassium voltage-gated channel subfamily B member 1	GO:1900454 positive regulation of long term synaptic depression;GO:0010701 positive regulation of norepinephrine secretion;GO:1900452 regulation of long term synaptic depression		Transporters/Transporter channels and pores;Voltage-gated ion channels/Voltage-Gated Potassium Channels		Dalfampridine (Ubiquitin-like protein binding)			0.0	1.0	0.0	0.0	0.0	1.0	0.0	0.0	1.0	0.0	0.0	0.0	0.0	0.0	1.0	0.0	0.0	0.0	0.0	0.0
LINC01619	256021	symbol	H. sapiens	256021	H. sapiens	LINC01619	long intergenic non-protein coding RNA 1619								0.0	0.0	0.0	0.0	0.0	0.0	0.0	0.0	0.0	0.0	0.0	0.0	0.0	0.0	0.0	0.0	0.0	0.0	0.0	0.0
IDI2	91734	symbol	H. sapiens	91734	H. sapiens	IDI2	isopentenyl-diphosphate delta isomerase 2	GO:0050992 dimethylallyl diphosphate biosynthetic process;GO:0050993 dimethylallyl diphosphate metabolic process;GO:0009240 isopentenyl diphosphate biosynthetic process		Enzymes/ENZYME proteins/Isomerase					0.0	0.0	0.0	0.0	0.0	0.0	0.0	0.0	0.0	0.0	0.0	0.0	0.0	0.0	0.0	0.0	0.0	0.0	0.0	0.0
F5	2153	symbol	H. sapiens	2153	H. sapiens	F5	coagulation factor V	GO:0048208 COPII vesicle coating;GO:0048207 vesicle targeting, rough ER to cis-Golgi;GO:0048199 vesicle targeting, to, from or within Golgi			Golgi apparatus(Approved)	Drotrecogin alfa (Copper ion binding);Thrombomodulin Alfa (Copper ion binding)		(M5921)HALLMARK COMPLEMENT	0.0	0.0	0.0	0.0	0.0	0.0	0.0	0.0	0.0	1.0	0.0	0.0	0.0	0.0	0.0	0.0	0.0	0.0	0.0	0.0
C1orf61	10485	symbol	H. sapiens	10485	H. sapiens	C1orf61	chromosome 1 open reading frame 61	GO:0045944 positive regulation of transcription by RNA polymerase II;GO:0045893 positive regulation of transcription, DNA-templated;GO:1903508 positive regulation of nucleic acid-templated transcription							0.0	0.0	0.0	0.0	0.0	0.0	0.0	0.0	0.0	0.0	0.0	0.0	0.0	0.0	0.0	0.0	0.0	0.0	0.0	0.0
KIF5A	3798	symbol	H. sapiens	3798	H. sapiens	KIF5A	kinesin family member 5A	GO:0098971 anterograde dendritic transport of neurotransmitter receptor complex;GO:0098937 anterograde dendritic transport;GO:0098935 dendritic transport			Cytosol;Mitotic spindle;Nucleoplasm(Approved)			(M5891)HALLMARK HYPOXIA	1.0	1.0	0.0	0.0	0.0	0.0	1.0	0.0	1.0	1.0	0.0	1.0	0.0	0.0	0.0	0.0	0.0	0.0	0.0	0.0
NOS2	4843	symbol	H. sapiens	4843	H. sapiens	NOS2	nitric oxide synthase 2	GO:0031284 positive regulation of guanylate cyclase activity;GO:0031282 regulation of guanylate cyclase activity;GO:0030828 positive regulation of cGMP biosynthetic process		Enzymes/ENZYME proteins/Oxidoreductases		L-Arginine (Tetrahydrobiopterin binding);L-Citrulline (Tetrahydrobiopterin binding);Miconazole (Tetrahydrobiopterin binding);Dexamethasone (Tetrahydrobiopterin binding);N,N-dimethylarginine (Tetrahydrobiopterin binding);4r-Fluoro-N6-Ethanimidoyl-L-Lysine (Tetrahydrobiopterin binding);3-Bromo-7-Nitroindazole (Tetrahydrobiopterin binding);N-(3-(Aminomethyl)Benzyl)Acetamidine (Tetrahydrobiopterin bi…	(M118)PID INTEGRIN A9B1 PATHWAY; (M196)PID IL23 PATHWAY; (M229)PID P38 ALPHA BETA DOWNSTREAM PATHWAY	(M5950)HALLMARK ALLOGRAFT REJECTION	1.0	0.0	1.0	0.0	0.0	0.0	0.0	0.0	1.0	1.0	0.0	0.0	1.0	0.0	0.0	0.0	0.0	0.0	0.0	0.0
SYK	6850	symbol	H. sapiens	6850	H. sapiens	SYK	spleen associated tyrosine kinase	GO:0090237 regulation of arachidonic acid secretion;GO:0045588 positive regulation of gamma-delta T cell differentiation;GO:0002554 serotonin secretion by platelet	Tyr protein kinase family	Enzymes/{ENZYME proteins/Transferases,Kinases/Tyr protein kinases}	Cytosol;Plasma membrane;Vesicles(Approved)	Staurosporine (Receptor signaling protein tyrosine kinase activity);N-(2-hydroxy-1,1-dimethylethyl)-1-methyl-3-(1H-pyrrolo[2,3-b]pyridin-2-yl)-1H-indole-5-carboxamide (Receptor signaling protein tyrosine kinase activity);6-({5-fluoro-2-[(3,4,5-trimethoxyphenyl)amino]pyrimidin-4-yl}amino)-2,2-dimethyl-2H-pyrido[3,2-b][1,4]oxazin-3(4H)-one (Receptor signaling protein tyrosine kinase activity);2-{2-…	(M26)PID NFKAPPAB ATYPICAL PATHWAY; (M17200)SA B CELL RECEPTOR COMPLEXES; (M63)PID AVB3 OPN PATHWAY	(M5915)HALLMARK APICAL JUNCTION	1.0	0.0	1.0	1.0	0.0	1.0	1.0	1.0	0.0	1.0	0.0	0.0	1.0	0.0	1.0	0.0	0.0	0.0	0.0	0.0
SOX2	6657	symbol	H. sapiens	6657	H. sapiens	SOX2	SRY-box 2	GO:0001714 endodermal cell fate specification;GO:0021984 adenohypophysis development;GO:0001711 endodermal cell fate commitment		Transcription factors/Other all-alpha-helical DNA-binding domains	Nucleoplasm(Supported)				1.0	0.0	1.0	0.0	0.0	0.0	1.0	1.0	0.0	1.0	0.0	0.0	0.0	1.0	0.0	0.0	1.0	0.0	0.0	0.0
LHX5	64211	symbol	H. sapiens	64211	H. sapiens	LHX5	LIM homeobox 5	GO:0021937 cerebellar Purkinje cell-granule cell precursor cell signaling involved in regulation of granule cell precursor cell proliferation;GO:0021702 cerebellar Purkinje cell differentiation;GO:0021940 positive regulation of cerebellar granule cell precursor proliferation		Transcription factors/Helix-turn-helix domains					0.0	0.0	0.0	0.0	0.0	0.0	1.0	0.0	0.0	0.0	0.0	0.0	0.0	0.0	0.0	0.0	1.0	0.0	0.0	0.0
ALPL	249	symbol	H. sapiens	249	H. sapiens	ALPL	alkaline phosphatase, liver/bone/kidney	GO:0071529 cementum mineralization;GO:0001958 endochondral ossification;GO:0060350 endochondral bone morphogenesis		Enzymes/ENZYME proteins/Hydrolases	Cytosol(Approved)				0.0	0.0	0.0	0.0	0.0	0.0	0.0	0.0	0.0	0.0	0.0	0.0	0.0	0.0	0.0	0.0	0.0	0.0	0.0	0.0
HEPACAM2	253012	symbol	H. sapiens	253012	H. sapiens	HEPACAM2	HEPACAM family member 2	GO:0007098 centrosome cycle;GO:0031023 microtubule organizing center organization;GO:0000226 microtubule cytoskeleton organization							0.0	0.0	0.0	0.0	0.0	0.0	0.0	0.0	0.0	0.0	0.0	0.0	0.0	0.0	0.0	0.0	0.0	0.0	0.0	0.0
ZAP70	7535	symbol	H. sapiens	7535	H. sapiens	ZAP70	zeta chain of T cell receptor associated protein kinase 70	GO:0043366 beta selection;GO:0070489 T cell aggregation;GO:0045060 negative thymic T cell selection	Tyr protein kinase family	Enzymes/{ENZYME proteins/Transferases,Kinases/Tyr protein kinases};RAS pathway related proteins		Staurosporine (Receptor binding)	(M9526)ST T CELL SIGNAL TRANSDUCTION; (M141)PID PI3KCI PATHWAY; (M88)PID CD8 TCR PATHWAY	(M5950)HALLMARK ALLOGRAFT REJECTION	1.0	0.0	0.0	1.0	0.0	0.0	0.0	1.0	0.0	0.0	0.0	0.0	1.0	0.0	0.0	0.0	0.0	0.0	0.0	0.0
IGLL5///CYAT1///IGLV3-21						None	None	None	None	None	None	None	None	None	nan	nan	nan	nan	nan	nan	nan	nan	nan	nan	nan	nan	nan	nan	nan	nan	nan	nan	nan	nan
TNNI2	7136	symbol	H. sapiens	7136	H. sapiens	TNNI2	troponin I2, fast skeletal type	GO:0030049 muscle filament sliding;GO:0033275 actin-myosin filament sliding;GO:0003009 skeletal muscle contraction			Intermediate filaments;Plasma membrane(Approved)			(M5909)HALLMARK MYOGENESIS	0.0	0.0	0.0	0.0	0.0	0.0	0.0	0.0	1.0	0.0	0.0	0.0	0.0	0.0	0.0	0.0	0.0	0.0	1.0	0.0
FCER1A	2205	symbol	H. sapiens	2205	H. sapiens	FCER1A	Fc fragment of IgE receptor Ia	GO:0038095 Fc-epsilon receptor signaling pathway;GO:0038093 Fc receptor signaling pathway;GO:0002768 immune response-regulating cell surface receptor signaling pathway				Omalizumab (Ige receptor activity);Benzylpenicilloyl Polylysine (Ige receptor activity);TNX-901 (Ige receptor activity)	(M7)PID FCER1 PATHWAY		1.0	0.0	0.0	0.0	0.0	0.0	0.0	0.0	0.0	0.0	0.0	0.0	0.0	0.0	0.0	0.0	0.0	0.0	0.0	0.0
ARHGAP22	58504	symbol	H. sapiens	58504	H. sapiens	ARHGAP22	Rho GTPase activating protein 22	GO:0001525 angiogenesis;GO:0048514 blood vessel morphogenesis;GO:0043547 positive regulation of GTPase activity			Cytosol;Nucleoplasm;Plasma membrane(Supported)				0.0	0.0	0.0	0.0	0.0	0.0	0.0	0.0	0.0	0.0	0.0	0.0	0.0	0.0	0.0	0.0	0.0	0.0	0.0	0.0
ROBO2	6092	symbol	H. sapiens	6092	H. sapiens	ROBO2	roundabout guidance receptor 2	GO:0061364 apoptotic process involved in luteolysis;GO:0021891 olfactory bulb interneuron development;GO:0016199 axon midline choice point recognition			Microtubule organizing center;Nucleus(Approved)				0.0	0.0	0.0	0.0	0.0	0.0	1.0	1.0	1.0	0.0	0.0	1.0	0.0	0.0	0.0	0.0	0.0	0.0	0.0	1.0
WDR31	114987	symbol	H. sapiens	114987	H. sapiens	WDR31	WD repeat domain 31				Cytosol;Nuclear bodies(Approved)				0.0	0.0	0.0	0.0	0.0	0.0	0.0	0.0	0.0	0.0	0.0	0.0	0.0	0.0	0.0	0.0	0.0	0.0	0.0	0.0
PITPNC1	26207	symbol	H. sapiens	26207	H. sapiens	PITPNC1	phosphatidylinositol transfer protein cytoplasmic 1	GO:0015914 phospholipid transport;GO:0015748 organophosphate ester transport;GO:0006869 lipid transport			Cytosol;Nucleoplasm(Approved)			(M5939)HALLMARK P53 PATHWAY	0.0	0.0	0.0	0.0	0.0	0.0	0.0	0.0	0.0	0.0	0.0	0.0	0.0	0.0	0.0	0.0	0.0	0.0	0.0	0.0
GIPC2	54810	symbol	H. sapiens	54810	H. sapiens	GIPC2	GIPC PDZ domain containing family member 2	GO:0008150 biological_process			Cytosol(Supported)Nucleus(Approved)				0.0	0.0	0.0	0.0	0.0	0.0	0.0	0.0	0.0	0.0	0.0	0.0	0.0	0.0	0.0	0.0	0.0	0.0	0.0	0.0
GPR82	27197	symbol	H. sapiens	27197	H. sapiens	GPR82	G protein-coupled receptor 82	GO:0007186 G-protein coupled receptor signaling pathway;GO:0007165 signal transduction;GO:0023052 signaling		G-protein coupled receptors/GPCRs excl olfactory receptors					0.0	0.0	0.0	0.0	0.0	0.0	0.0	0.0	0.0	0.0	0.0	0.0	0.0	0.0	0.0	0.0	0.0	0.0	0.0	0.0
JSRP1	126306	symbol	H. sapiens	126306	H. sapiens	JSRP1	junctional sarcoplasmic reticulum protein 1	GO:0060314 regulation of ryanodine-sensitive calcium-release channel activity;GO:0051279 regulation of release of sequestered calcium ion into cytosol;GO:0051209 release of sequestered calcium ion into cytosol			Endoplasmic reticulum(Approved)				0.0	0.0	0.0	0.0	0.0	1.0	0.0	0.0	0.0	0.0	0.0	0.0	1.0	0.0	0.0	0.0	0.0	0.0	0.0	0.0
KLHL34	257240	symbol	H. sapiens	257240	H. sapiens	KLHL34	kelch like family member 34	GO:0016567 protein ubiquitination;GO:0032446 protein modification by small protein conjugation;GO:0070647 protein modification by small protein conjugation or removal							0.0	0.0	0.0	0.0	0.0	0.0	0.0	0.0	0.0	0.0	0.0	0.0	0.0	0.0	0.0	0.0	0.0	0.0	0.0	0.0
IGF1	3479	symbol	H. sapiens	3479	H. sapiens	IGF1	insulin like growth factor 1	GO:1904075 positive regulation of trophectodermal cell proliferation;GO:1904073 regulation of trophectodermal cell proliferation;GO:1905460 negative regulation of vascular associated smooth muscle cell apoptotic process		RAS pathway related proteins		N,N-bis(3-(D-gluconamido)propyl)deoxycholamide (Integrin binding);N-Dodecyl-N,N-Dimethyl-3-Ammonio-1-Propanesulfonate (Integrin binding)	(M125)PID IGF1 PATHWAY; (M41)PID ER NONGENOMIC PATHWAY; (M232)PID ECADHERIN STABILIZATION PATHWAY	(M5909)HALLMARK MYOGENESIS; (M5934)HALLMARK XENOBIOTIC METABOLISM	1.0	0.0	0.0	1.0	0.0	1.0	1.0	1.0	1.0	1.0	1.0	0.0	1.0	1.0	0.0	0.0	1.0	0.0	0.0	0.0
NOS2	4843	symbol	H. sapiens	4843	H. sapiens	NOS2	nitric oxide synthase 2	GO:0031284 positive regulation of guanylate cyclase activity;GO:0031282 regulation of guanylate cyclase activity;GO:0030828 positive regulation of cGMP biosynthetic process		Enzymes/ENZYME proteins/Oxidoreductases		L-Arginine (Tetrahydrobiopterin binding);L-Citrulline (Tetrahydrobiopterin binding);Miconazole (Tetrahydrobiopterin binding);Dexamethasone (Tetrahydrobiopterin binding);N,N-dimethylarginine (Tetrahydrobiopterin binding);4r-Fluoro-N6-Ethanimidoyl-L-Lysine (Tetrahydrobiopterin binding);3-Bromo-7-Nitroindazole (Tetrahydrobiopterin binding);N-(3-(Aminomethyl)Benzyl)Acetamidine (Tetrahydrobiopterin bi…	(M118)PID INTEGRIN A9B1 PATHWAY; (M196)PID IL23 PATHWAY; (M229)PID P38 ALPHA BETA DOWNSTREAM PATHWAY	(M5950)HALLMARK ALLOGRAFT REJECTION	1.0	0.0	1.0	0.0	0.0	0.0	0.0	0.0	1.0	1.0	0.0	0.0	1.0	0.0	0.0	0.0	0.0	0.0	0.0	0.0
MYF6	4618	symbol	H. sapiens	4618	H. sapiens	MYF6	myogenic factor 6	GO:0048743 positive regulation of skeletal muscle fiber development;GO:0048742 regulation of skeletal muscle fiber development;GO:1901741 positive regulation of myoblast fusion		Transcription factors/Basic domains			(M195)PID CMYB PATHWAY	(M5909)HALLMARK MYOGENESIS	0.0	0.0	0.0	0.0	0.0	0.0	1.0	0.0	0.0	1.0	0.0	0.0	0.0	0.0	0.0	0.0	0.0	0.0	0.0	0.0
RREB1	6239	symbol	H. sapiens	6239	H. sapiens	RREB1	ras responsive element binding protein 1	GO:1903691 positive regulation of wound healing, spreading of epidermal cells;GO:1903689 regulation of wound healing, spreading of epidermal cells;GO:0033601 positive regulation of mammary gland epithelial cell proliferation		Transcription factors/Zinc-coordinating DNA-binding domains	Nuclear speckles(Supported)Nucleoli fibrillar center(Uncertain)			(M5905)HALLMARK ADIPOGENESIS	1.0	0.0	0.0	0.0	0.0	0.0	1.0	0.0	0.0	1.0	0.0	0.0	0.0	0.0	0.0	0.0	0.0	0.0	0.0	0.0
C3orf20	84077	symbol	H. sapiens	84077	H. sapiens	C3orf20	chromosome 3 open reading frame 20								0.0	0.0	0.0	0.0	0.0	0.0	0.0	0.0	0.0	0.0	0.0	0.0	0.0	0.0	0.0	0.0	0.0	0.0	0.0	0.0
PRDM8	56978	symbol	H. sapiens	56978	H. sapiens	PRDM8	PR/SET domain 8	GO:0014003 oligodendrocyte development;GO:0048709 oligodendrocyte differentiation;GO:0021782 glial cell development		Transcription factors/Zinc-coordinating DNA-binding domains	Nuclear bodies(Approved)				0.0	0.0	0.0	0.0	0.0	0.0	0.0	0.0	0.0	0.0	0.0	0.0	0.0	1.0	0.0	0.0	0.0	0.0	0.0	0.0
OTOA	146183	symbol	H. sapiens	146183	H. sapiens	OTOA	otoancorin	GO:0006501 C-terminal protein lipidation;GO:0018410 C-terminal protein amino acid modification;GO:0019226 transmission of nerve impulse							0.0	0.0	0.0	0.0	0.0	1.0	0.0	0.0	0.0	0.0	0.0	0.0	0.0	0.0	0.0	0.0	0.0	0.0	0.0	0.0
LIMS3-LOC440895	100271835	symbol	H. sapiens	100271835	H. sapiens	LIMS3-LOC440895	LIMS3-LOC440895 readthrough								0.0	0.0	0.0	0.0	0.0	0.0	0.0	0.0	0.0	0.0	0.0	0.0	0.0	0.0	0.0	0.0	0.0	0.0	0.0	0.0
MROH8	140699	symbol	H. sapiens	140699	H. sapiens	MROH8	maestro heat like repeat family member 8				Nucleus(Approved)				0.0	0.0	0.0	0.0	0.0	0.0	0.0	0.0	0.0	0.0	0.0	0.0	0.0	0.0	0.0	0.0	0.0	0.0	0.0	0.0
LMLN	89782	symbol	H. sapiens	89782	H. sapiens	LMLN	leishmanolysin like peptidase	GO:0051301 cell division;GO:0007155 cell adhesion;GO:0022610 biological adhesion		Enzymes/Peptidases/Metallopeptidases	Cytosol;Focal adhesion sites(Supported)				0.0	0.0	0.0	0.0	0.0	0.0	0.0	0.0	0.0	0.0	0.0	0.0	0.0	0.0	0.0	0.0	0.0	0.0	0.0	0.0
MYCBPAP	84073	symbol	H. sapiens	84073	H. sapiens	MYCBPAP	MYCBP associated protein	GO:0007283 spermatogenesis;GO:0048232 male gamete generation;GO:0007268 chemical synaptic transmission			Vesicles(Supported)				0.0	1.0	0.0	0.0	0.0	0.0	0.0	0.0	0.0	0.0	0.0	0.0	0.0	0.0	0.0	0.0	0.0	0.0	0.0	0.0
PRY2	442862	symbol	H. sapiens	442862	H. sapiens	PRY2	PTPN13-like, Y-linked 2								0.0	0.0	0.0	0.0	0.0	0.0	0.0	0.0	0.0	0.0	0.0	0.0	0.0	0.0	0.0	0.0	0.0	0.0	0.0	0.0
LILRB5	10990	symbol	H. sapiens	10990	H. sapiens	LILRB5	leukocyte immunoglobulin like receptor B5	GO:0002250 adaptive immune response;GO:0006955 immune response;GO:0006952 defense response		CD markers					0.0	0.0	0.0	0.0	0.0	0.0	0.0	0.0	0.0	0.0	0.0	0.0	0.0	0.0	0.0	0.0	0.0	0.0	0.0	0.0
RASA4CP	401331	symbol	H. sapiens	401331	H. sapiens	RASA4CP	RAS p21 protein activator 4C, pseudogene								0.0	0.0	0.0	0.0	0.0	0.0	0.0	0.0	0.0	0.0	0.0	0.0	0.0	0.0	0.0	0.0	0.0	0.0	0.0	0.0
GORASP2	26003	symbol	H. sapiens	26003	H. sapiens	GORASP2	golgi reassembly stacking protein 2	GO:0007030 Golgi organization;GO:0010256 endomembrane system organization;GO:0006996 organelle organization			Golgi apparatus(Enhanced)				0.0	0.0	0.0	0.0	0.0	0.0	0.0	0.0	0.0	0.0	0.0	0.0	0.0	0.0	0.0	0.0	0.0	0.0	0.0	0.0
DIEXF	27042	symbol	H. sapiens	27042	H. sapiens	DIEXF	digestive organ expansion factor homolog (zebrafish)	GO:0000462 maturation of SSU-rRNA from tricistronic rRNA transcript (SSU-rRNA, 5.8S rRNA, LSU-rRNA);GO:0030490 maturation of SSU-rRNA;GO:0042274 ribosomal small subunit biogenesis			Golgi apparatus;Nucleoplasm(Approved)				0.0	0.0	0.0	0.0	0.0	0.0	0.0	0.0	0.0	0.0	0.0	0.0	0.0	0.0	0.0	0.0	0.0	0.0	0.0	0.0
RNF180	285671	symbol	H. sapiens	285671	H. sapiens	RNF180	ring finger protein 180	GO:0042415 norepinephrine metabolic process;GO:0032436 positive regulation of proteasomal ubiquitin-dependent protein catabolic process;GO:2000060 positive regulation of ubiquitin-dependent protein catabolic process		Enzymes/ENZYME proteins/Transferases	Cytosol(Approved)				0.0	0.0	0.0	0.0	0.0	0.0	0.0	0.0	0.0	0.0	0.0	0.0	0.0	0.0	0.0	0.0	0.0	0.0	0.0	0.0
KCND2	3751	symbol	H. sapiens	3751	H. sapiens	KCND2	potassium voltage-gated channel subfamily D member 2	GO:0045475 locomotor rhythm;GO:0061337 cardiac conduction;GO:0019228 neuronal action potential		Transporters/Transporter channels and pores;Voltage-gated ion channels/Voltage-Gated Potassium Channels		Disopyramide (Voltage-gated potassium channel activity);Amitriptyline (Voltage-gated potassium channel activity);Imipramine (Voltage-gated potassium channel activity);Dalfampridine (Voltage-gated potassium channel activity)			0.0	1.0	0.0	0.0	0.0	1.0	0.0	0.0	1.0	0.0	0.0	0.0	0.0	0.0	0.0	0.0	0.0	0.0	0.0	0.0
PADI2	11240	symbol	H. sapiens	11240	H. sapiens	PADI2	peptidyl arginine deiminase 2	GO:1901624 negative regulation of lymphocyte chemotaxis;GO:0036413 histone H3-R26 citrullination;GO:0010848 regulation of chromatin disassembly		Enzymes/ENZYME proteins/Hydrolases		L-Citrulline (Protein-arginine deiminase activity)			0.0	0.0	1.0	0.0	0.0	0.0	1.0	0.0	0.0	0.0	0.0	0.0	0.0	0.0	0.0	0.0	0.0	0.0	0.0	0.0
PPBPP2	10895	symbol	H. sapiens	10895	H. sapiens	PPBPP2	pro-platelet basic protein pseudogene 2								0.0	0.0	0.0	0.0	0.0	0.0	0.0	0.0	0.0	0.0	0.0	0.0	0.0	0.0	0.0	0.0	0.0	0.0	0.0	0.0
MEG3	55384	symbol	H. sapiens	55384	H. sapiens	MEG3	maternally expressed 3 (non-protein coding)								0.0	0.0	0.0	0.0	0.0	0.0	0.0	0.0	0.0	0.0	0.0	0.0	0.0	0.0	0.0	0.0	0.0	0.0	0.0	0.0
IL18RAP	8807	symbol	H. sapiens	8807	H. sapiens	IL18RAP	interleukin 18 receptor accessory protein	GO:0035744 T-helper 1 cell cytokine production;GO:0045954 positive regulation of natural killer cell mediated cytotoxicity;GO:0035655 interleukin-18-mediated signaling pathway		CD markers			(M290)PID IL12 STAT4 PATHWAY; (M196)PID IL23 PATHWAY; (M54)PID IL12 2PATHWAY	(M5950)HALLMARK ALLOGRAFT REJECTION; (M5932)HALLMARK INFLAMMATORY RESPONSE	1.0	0.0	1.0	0.0	0.0	0.0	0.0	0.0	0.0	0.0	0.0	0.0	0.0	0.0	0.0	0.0	0.0	0.0	0.0	0.0
SPATS1	221409	symbol	H. sapiens	221409	H. sapiens	SPATS1	spermatogenesis associated serine rich 1				Nucleoplasm(Approved)				0.0	0.0	0.0	0.0	0.0	0.0	0.0	0.0	0.0	0.0	0.0	0.0	0.0	0.0	0.0	0.0	0.0	0.0	0.0	0.0
SH3BGRL2	83699	symbol	H. sapiens	83699	H. sapiens	SH3BGRL2	SH3 domain binding glutamate rich protein like 2				Nucleoplasm(Supported)			(M5947)HALLMARK IL2 STAT5 SIGNALING	0.0	0.0	0.0	0.0	0.0	0.0	0.0	0.0	0.0	0.0	0.0	0.0	0.0	0.0	0.0	0.0	0.0	0.0	0.0	0.0
NEAT1	283131	symbol	H. sapiens	283131	H. sapiens	NEAT1	nuclear paraspeckle assembly transcript 1 (non-protein coding)								0.0	0.0	0.0	0.0	0.0	0.0	0.0	0.0	0.0	0.0	0.0	0.0	0.0	0.0	0.0	0.0	0.0	0.0	0.0	0.0
LOC105372645	105372645	Gene_ID	H. sapiens	105372645	H. sapiens	LOC105372645	uncharacterized LOC105372645								0.0	0.0	0.0	0.0	0.0	0.0	0.0	0.0	0.0	0.0	0.0	0.0	0.0	0.0	0.0	0.0	0.0	0.0	0.0	0.0
FAR2	55711	symbol	H. sapiens	55711	H. sapiens	FAR2	fatty acyl-CoA reductase 2	GO:0035336 long-chain fatty-acyl-CoA metabolic process;GO:0010025 wax biosynthetic process;GO:0035337 fatty-acyl-CoA metabolic process		Enzymes/ENZYME proteins/Oxidoreductases	Golgi apparatus;Nucleoli(Approved)				0.0	0.0	0.0	0.0	0.0	0.0	0.0	0.0	0.0	0.0	0.0	0.0	0.0	0.0	0.0	0.0	0.0	0.0	0.0	0.0
F2	2147	symbol	H. sapiens	2147	H. sapiens	F2	coagulation factor II, thrombin	GO:0070945 neutrophil mediated killing of gram-negative bacterium;GO:0051281 positive regulation of release of sequestered calcium ion into cytosol;GO:0051838 cytolysis by host of symbiont cells		Enzymes/{ENZYME proteins/Hydrolases,Peptidases/Serine-type peptidases}		Lepirudin (Thrombospondin receptor activity);Bivalirudin (Thrombospondin receptor activity);Drotrecogin alfa (Thrombospondin receptor activity);Coagulation Factor IX (Recombinant) (Thrombospondin receptor activity);Menadione (Thrombospondin receptor activity);Argatroban (Thrombospondin receptor activity);Proflavine (Thrombospondin receptor activity);Beta-(2-Naphthyl)-Alanine (Thrombospondin recep…	(M138)PID THROMBIN PAR4 PATHWAY; (M15743)ST GA12 PATHWAY; (M165)PID SYNDECAN 4 PATHWAY	(M5946)HALLMARK COAGULATION; (M5902)HALLMARK APOPTOSIS; (M5950)HALLMARK ALLOGRAFT REJECTION	1.0	0.0	0.0	0.0	1.0	1.0	1.0	0.0	0.0	1.0	0.0	0.0	1.0	1.0	0.0	0.0	0.0	0.0	0.0	0.0
OSBPL11	114885	symbol	H. sapiens	114885	H. sapiens	OSBPL11	oxysterol binding protein like 11	GO:0010890 positive regulation of sequestering of triglyceride;GO:0010889 regulation of sequestering of triglyceride;GO:0010884 positive regulation of lipid storage			Golgi apparatus;Nucleoplasm(Approved)				0.0	0.0	0.0	0.0	0.0	0.0	0.0	0.0	0.0	0.0	0.0	0.0	1.0	0.0	0.0	0.0	0.0	0.0	0.0	0.0
BCO1	53630	symbol	H. sapiens	53630	H. sapiens	BCO1	beta-carotene oxygenase 1	GO:0035238 vitamin A biosynthetic process;GO:1901810 beta-carotene metabolic process;GO:0006776 vitamin A metabolic process		Enzymes/ENZYME proteins/Oxidoreductases	Actin filaments;Microtubule organizing center(Uncertain)				0.0	0.0	0.0	0.0	0.0	0.0	0.0	0.0	0.0	0.0	0.0	0.0	0.0	0.0	0.0	1.0	0.0	0.0	0.0	0.0
FAM193A	8603	symbol	H. sapiens	8603	H. sapiens	FAM193A	family with sequence similarity 193 member A				Cytosol;Plasma membrane(Approved)				0.0	0.0	0.0	0.0	0.0	0.0	0.0	0.0	0.0	0.0	0.0	0.0	0.0	0.0	0.0	0.0	0.0	0.0	0.0	0.0
CLDN10	9071	symbol	H. sapiens	9071	H. sapiens	CLDN10	claudin 10	GO:0016338 calcium-independent cell-cell adhesion via plasma membrane cell-adhesion molecules;GO:0098742 cell-cell adhesion via plasma-membrane adhesion molecules;GO:0043269 regulation of ion transport							1.0	0.0	0.0	0.0	0.0	1.0	0.0	1.0	0.0	0.0	0.0	0.0	0.0	0.0	0.0	0.0	0.0	0.0	0.0	0.0
SV2C	22987	symbol	H. sapiens	22987	H. sapiens	SV2C	synaptic vesicle glycoprotein 2C	GO:0007268 chemical synaptic transmission;GO:0006836 neurotransmitter transport;GO:0098916 anterograde trans-synaptic signaling			Nucleoplasm(Supported)Vesicles(Approved)				0.0	1.0	0.0	0.0	0.0	0.0	0.0	0.0	0.0	0.0	0.0	0.0	0.0	0.0	0.0	0.0	0.0	0.0	0.0	0.0
P2RX1	5023	symbol	H. sapiens	5023	H. sapiens	P2RX1	purinergic receptor P2X 1	GO:0002554 serotonin secretion by platelet;GO:0003056 regulation of vascular smooth muscle contraction;GO:0002442 serotonin secretion involved in inflammatory response							0.0	1.0	0.0	0.0	1.0	1.0	0.0	0.0	1.0	1.0	0.0	0.0	1.0	0.0	1.0	0.0	0.0	0.0	0.0	0.0
TDRD10	126668	symbol	H. sapiens	126668	H. sapiens	TDRD10	tudor domain containing 10				Vesicles(Approved)				0.0	0.0	0.0	0.0	0.0	0.0	0.0	0.0	0.0	0.0	0.0	0.0	0.0	0.0	0.0	0.0	0.0	0.0	0.0	0.0
STAT3	6774	symbol	H. sapiens	6774	H. sapiens	STAT3	signal transducer and activator of transcription 3	GO:0072540 T-helper 17 cell lineage commitment;GO:1902728 positive regulation of growth factor dependent skeletal muscle satellite cell proliferation;GO:0002295 T-helper cell lineage commitment		Transcription factors/Immunoglobulin fold	Cytosol;Nucleoplasm(Supported)		(M9174)ST STAT3 PATHWAY; (M36)PID IL27 PATHWAY; (M290)PID IL12 STAT4 PATHWAY	(M5897)HALLMARK IL6 JAK STAT3 SIGNALING; (M5913)HALLMARK INTERFERON GAMMA RESPONSE	1.0	0.0	1.0	1.0	0.0	0.0	1.0	0.0	1.0	0.0	0.0	0.0	0.0	1.0	0.0	0.0	1.0	0.0	0.0	0.0
DNAH6	1768	symbol	H. sapiens	1768	H. sapiens	DNAH6	dynein axonemal heavy chain 6	GO:0001539 cilium or flagellum-dependent cell motility;GO:0060271 cilium assembly;GO:0044782 cilium organization							0.0	0.0	0.0	0.0	0.0	0.0	0.0	0.0	0.0	0.0	0.0	0.0	0.0	0.0	0.0	0.0	0.0	0.0	0.0	0.0
C15orf56	644809	symbol	H. sapiens	644809	H. sapiens	C15orf56	chromosome 15 open reading frame 56								0.0	0.0	0.0	0.0	0.0	0.0	0.0	0.0	0.0	0.0	0.0	0.0	0.0	0.0	0.0	0.0	0.0	0.0	0.0	0.0
BAIAP2L2	80115	symbol	H. sapiens	80115	H. sapiens	BAIAP2L2	BAI1 associated protein 2 like 2	GO:2000251 positive regulation of actin cytoskeleton reorganization;GO:0051764 actin crosslink formation;GO:0030838 positive regulation of actin filament polymerization							0.0	0.0	0.0	0.0	0.0	0.0	0.0	0.0	0.0	0.0	0.0	0.0	0.0	0.0	0.0	0.0	0.0	0.0	1.0	0.0
ENTPD8	377841	symbol	H. sapiens	377841	H. sapiens	ENTPD8	ectonucleoside triphosphate diphosphohydrolase 8	GO:0009133 nucleoside diphosphate biosynthetic process;GO:0034656 nucleobase-containing small molecule catabolic process;GO:0009132 nucleoside diphosphate metabolic process		Enzymes/ENZYME proteins/Hydrolases	Cytosol;Nucleoplasm;Vesicles(Approved)				1.0	0.0	0.0	0.0	0.0	0.0	0.0	0.0	0.0	0.0	0.0	0.0	0.0	0.0	0.0	0.0	0.0	0.0	0.0	0.0
NLRP11	204801	symbol	H. sapiens	204801	H. sapiens	NLRP11	NLR family pyrin domain containing 11	GO:0055114 oxidation-reduction process;GO:0008152 metabolic process;GO:0008150 biological_process			Cytosol(Supported)				0.0	0.0	0.0	0.0	0.0	0.0	0.0	0.0	0.0	0.0	0.0	0.0	0.0	0.0	0.0	0.0	0.0	0.0	0.0	0.0
TRBV20OR9-2	6962	symbol	H. sapiens	6962	H. sapiens	TRBV20OR9-2	T cell receptor beta variable 20/OR9-2 (non-functional)								0.0	0.0	0.0	0.0	0.0	0.0	0.0	0.0	0.0	0.0	0.0	0.0	0.0	0.0	0.0	0.0	0.0	0.0	0.0	0.0
SCFV	652070	symbol	H. sapiens	652070	H. sapiens	SCFV	single-chain Fv fragment								0.0	0.0	0.0	0.0	0.0	0.0	0.0	0.0	0.0	0.0	0.0	0.0	0.0	0.0	0.0	0.0	0.0	0.0	0.0	0.0
KRTAP3-3	85293	symbol	H. sapiens	85293	H. sapiens	KRTAP3-3	keratin associated protein 3-3	GO:0031424 keratinization;GO:0030216 keratinocyte differentiation;GO:0009913 epidermal cell differentiation							0.0	0.0	0.0	0.0	0.0	0.0	0.0	0.0	0.0	0.0	0.0	0.0	0.0	0.0	0.0	0.0	0.0	0.0	0.0	0.0
ZNF229	7772	symbol	H. sapiens	7772	H. sapiens	ZNF229	zinc finger protein 229	GO:0006355 regulation of transcription, DNA-templated;GO:1903506 regulation of nucleic acid-templated transcription;GO:0006351 transcription, DNA-templated		Transcription factors/Zinc-coordinating DNA-binding domains	Plasma membrane;Vesicles(Approved)				0.0	0.0	0.0	0.0	0.0	0.0	0.0	0.0	0.0	0.0	0.0	0.0	0.0	0.0	0.0	0.0	0.0	0.0	0.0	0.0
SYK	6850	symbol	H. sapiens	6850	H. sapiens	SYK	spleen associated tyrosine kinase	GO:0090237 regulation of arachidonic acid secretion;GO:0045588 positive regulation of gamma-delta T cell differentiation;GO:0002554 serotonin secretion by platelet	Tyr protein kinase family	Enzymes/{ENZYME proteins/Transferases,Kinases/Tyr protein kinases}	Cytosol;Plasma membrane;Vesicles(Approved)	Staurosporine (Receptor signaling protein tyrosine kinase activity);N-(2-hydroxy-1,1-dimethylethyl)-1-methyl-3-(1H-pyrrolo[2,3-b]pyridin-2-yl)-1H-indole-5-carboxamide (Receptor signaling protein tyrosine kinase activity);6-({5-fluoro-2-[(3,4,5-trimethoxyphenyl)amino]pyrimidin-4-yl}amino)-2,2-dimethyl-2H-pyrido[3,2-b][1,4]oxazin-3(4H)-one (Receptor signaling protein tyrosine kinase activity);2-{2-…	(M26)PID NFKAPPAB ATYPICAL PATHWAY; (M17200)SA B CELL RECEPTOR COMPLEXES; (M63)PID AVB3 OPN PATHWAY	(M5915)HALLMARK APICAL JUNCTION	1.0	0.0	1.0	1.0	0.0	1.0	1.0	1.0	0.0	1.0	0.0	0.0	1.0	0.0	1.0	0.0	0.0	0.0	0.0	0.0
MIP	4284	symbol	H. sapiens	4284	H. sapiens	MIP	major intrinsic protein of lens fiber	GO:1990349 gap junction-mediated intercellular transport;GO:0010496 intercellular transport;GO:0006833 water transport							1.0	0.0	0.0	0.0	0.0	0.0	0.0	0.0	0.0	0.0	0.0	0.0	0.0	0.0	0.0	0.0	0.0	0.0	0.0	0.0
TSGA10IP	254187	symbol	H. sapiens	254187	H. sapiens	TSGA10IP	testis specific 10 interacting protein								0.0	0.0	0.0	0.0	0.0	0.0	0.0	0.0	0.0	0.0	0.0	0.0	0.0	0.0	0.0	0.0	0.0	0.0	0.0	0.0
LCK	3932	symbol	H. sapiens	3932	H. sapiens	LCK	LCK proto-oncogene, Src family tyrosine kinase	GO:0050862 positive regulation of T cell receptor signaling pathway;GO:0050857 positive regulation of antigen receptor-mediated signaling pathway;GO:0051209 release of sequestered calcium ion into cytosol	Tyr protein kinase family	Enzymes/{ENZYME proteins/Transferases,Kinases/Tyr protein kinases}	Golgi apparatus(Approved)	Dasatinib (Sh2 domain binding);{4-[2-Acetylamino-2-(3-Carbamoyl-2-Cyclohexylmethoxy-6,7,8,9-Tetrahydro-5h-Benzocyclohepten-5ylcarbamoyl)-Ethyl]-2-Phosphono-Phenyl}-Phosphonic Acid (Sh2 domain binding);Staurosporine (Sh2 domain binding);1-Tert-Butyl-3-(4-Chloro-Phenyl)-1h-Pyrazolo[3,4-D]Pyrimidin-4-Ylamine (Sh2 domain binding);(4-{2-Acetylamino-2-[1-(3-Carbamoyl-4-Cyclohexylmethoxy-Phenyl)-Ethylca…	(M26)PID NFKAPPAB ATYPICAL PATHWAY; (M33)PID GLYPICAN 1PATHWAY; (M257)PID EPHRINB REV PATHWAY	(M5923)HALLMARK PI3K AKT MTOR SIGNALING; (M5948)HALLMARK BILE ACID METABOLISM; (M5950)HALLMARK ALLOGRAFT REJECTION	1.0	0.0	1.0	1.0	0.0	0.0	0.0	1.0	0.0	1.0	0.0	0.0	1.0	0.0	0.0	0.0	0.0	0.0	0.0	0.0
HBB	3043	symbol	H. sapiens	3043	H. sapiens	HBB	hemoglobin subunit beta	GO:0030185 nitric oxide transport;GO:0045429 positive regulation of nitric oxide biosynthetic process;GO:0045428 regulation of nitric oxide biosynthetic process		Transporters/Transporter channels and pores	Vesicles(Approved)	Iron Dextran (Oxygen transporter activity);4-Carboxycinnamic Acid (Oxygen transporter activity);2-[(2-methoxy-5-methylphenoxy)methyl]pyridine (Oxygen transporter activity);4-[(5-methoxy-2-methylphenoxy)methyl]pyridine (Oxygen transporter activity);SEBACIC ACID (Oxygen transporter activity);2-[4-({[(3,5-DICHLOROPHENYL)AMINO]CARBONYL}AMINO)PHENOXY]-2-METHYLPROPANOIC ACID (Oxygen transporter activit…		(M5945)HALLMARK HEME METABOLISM	0.0	0.0	0.0	0.0	0.0	0.0	0.0	1.0	0.0	1.0	0.0	0.0	0.0	0.0	0.0	1.0	0.0	0.0	0.0	0.0
CXCL12	6387	symbol	H. sapiens	6387	H. sapiens	CXCL12	C-X-C motif chemokine ligand 12	GO:0048842 positive regulation of axon extension involved in axon guidance;GO:1903237 negative regulation of leukocyte tethering or rolling;GO:1902669 positive regulation of axon guidance				Tinzaparin	(M165)PID SYNDECAN 4 PATHWAY; (M255)PID HIF1 TFPATHWAY; (M124)PID CXCR4 PATHWAY	(M5907)HALLMARK ESTROGEN RESPONSE LATE; (M5906)HALLMARK ESTROGEN RESPONSE EARLY; (M5930)HALLMARK EPITHELIAL MESENCHYMAL TRANSITION	1.0	0.0	1.0	0.0	0.0	1.0	1.0	1.0	1.0	0.0	0.0	0.0	1.0	0.0	1.0	0.0	0.0	0.0	1.0	0.0
XAGE3	170626	symbol	H. sapiens	170626	H. sapiens	XAGE3	X antigen family member 3								0.0	0.0	0.0	0.0	0.0	0.0	0.0	0.0	0.0	0.0	0.0	0.0	0.0	0.0	0.0	0.0	0.0	0.0	0.0	0.0
SCN3A	6328	symbol	H. sapiens	6328	H. sapiens	SCN3A	sodium voltage-gated channel alpha subunit 3	GO:0019228 neuronal action potential;GO:0086010 membrane depolarization during action potential;GO:0035725 sodium ion transmembrane transport		Voltage-gated ion channels/Voltage-Gated Sodium Channels		Zonisamide (Voltage-gated sodium channel activity);Tetrodotoxin (Voltage-gated sodium channel activity);Lacosamide (Voltage-gated sodium channel activity)			0.0	0.0	0.0	0.0	0.0	1.0	0.0	0.0	1.0	0.0	0.0	0.0	0.0	0.0	0.0	0.0	0.0	0.0	0.0	0.0
MCEMP1	199675	symbol	H. sapiens	199675	H. sapiens	MCEMP1	mast cell expressed membrane protein 1	GO:0043312 neutrophil degranulation;GO:0002283 neutrophil activation involved in immune response;GO:0042119 neutrophil activation							0.0	0.0	0.0	0.0	0.0	0.0	0.0	0.0	0.0	0.0	0.0	0.0	0.0	0.0	0.0	0.0	0.0	0.0	0.0	0.0
PRNT	149830	symbol	H. sapiens	149830	H. sapiens	PRNT	prion locus lncRNA, testis expressed								0.0	0.0	0.0	0.0	0.0	0.0	0.0	0.0	0.0	0.0	0.0	0.0	0.0	0.0	0.0	0.0	0.0	0.0	0.0	0.0
TUBAL3	79861	symbol	H. sapiens	79861	H. sapiens	TUBAL3	tubulin alpha like 3	GO:0007017 microtubule-based process;GO:0007010 cytoskeleton organization;GO:0006996 organelle organization							0.0	0.0	0.0	0.0	0.0	0.0	0.0	0.0	0.0	1.0	0.0	0.0	0.0	0.0	0.0	0.0	0.0	0.0	0.0	0.0
PTGER1	5731	symbol	H. sapiens	5731	H. sapiens	PTGER1	prostaglandin E receptor 1	GO:0032496 response to lipopolysaccharide;GO:0002237 response to molecule of bacterial origin;GO:0009617 response to bacterium		G-protein coupled receptors/GPCRs excl olfactory receptors;Transporters		Bupivacaine (Prostaglandin e receptor activity);Carboprost Tromethamine (Prostaglandin e receptor activity);Alprostadil (Prostaglandin e receptor activity);Bimatoprost (Prostaglandin e receptor activity);Dinoprostone (Prostaglandin e receptor activity);Iloprost (Prostaglandin e receptor activity)			0.0	0.0	0.0	0.0	1.0	0.0	0.0	0.0	1.0	0.0	0.0	0.0	0.0	0.0	0.0	0.0	0.0	0.0	0.0	0.0
CEACAM7	1087	symbol	H. sapiens	1087	H. sapiens	CEACAM7	carcinoembryonic antigen related cell adhesion molecule 7	GO:0006501 C-terminal protein lipidation;GO:0018410 C-terminal protein amino acid modification;GO:0006497 protein lipidation							0.0	0.0	0.0	0.0	0.0	0.0	0.0	0.0	0.0	0.0	0.0	0.0	0.0	0.0	0.0	0.0	0.0	0.0	0.0	0.0
LRP1	4035	symbol	H. sapiens	4035	H. sapiens	LRP1	LDL receptor related protein 1	GO:0002265 astrocyte activation involved in immune response;GO:1905167 positive regulation of lysosomal protein catabolic process;GO:2000587 negative regulation of platelet-derived growth factor receptor-beta signaling pathway		CD markers	Vesicles(Supported)Nucleoplasm(Approved)	Antihemophilic Factor (Recombinant) (Receptor activity);Tenecteplase (Receptor activity);Coagulation Factor IX (Recombinant) (Receptor activity)	(M17761)ST WNT BETA CATENIN PATHWAY; (M159)PID AMB2 NEUTROPHILS PATHWAY; (M174)PID UPA UPAR PATHWAY	(M5946)HALLMARK COAGULATION; (M5930)HALLMARK EPITHELIAL MESENCHYMAL TRANSITION; (M5921)HALLMARK COMPLEMENT	0.0	0.0	0.0	0.0	0.0	0.0	1.0	0.0	0.0	0.0	0.0	0.0	0.0	1.0	0.0	1.0	0.0	0.0	1.0	0.0
ADAMTS15	170689	symbol	H. sapiens	170689	H. sapiens	ADAMTS15	ADAM metallopeptidase with thrombospondin type 1 motif 15	GO:0006508 proteolysis;GO:0019538 protein metabolic process;GO:1901564 organonitrogen compound metabolic process			Cytosol(Approved)		(M3468)NABA ECM REGULATORS; (M5885)NABA MATRISOME ASSOCIATED; (M5889)NABA MATRISOME		0.0	0.0	0.0	0.0	0.0	0.0	0.0	0.0	0.0	0.0	0.0	0.0	0.0	0.0	0.0	0.0	0.0	0.0	0.0	0.0
FAM209B	388799	symbol	H. sapiens	388799	H. sapiens	FAM209B	family with sequence similarity 209 member B								0.0	0.0	0.0	0.0	0.0	0.0	0.0	0.0	0.0	0.0	0.0	0.0	0.0	0.0	0.0	0.0	0.0	0.0	0.0	0.0
SLITRK1	114798	symbol	H. sapiens	114798	H. sapiens	SLITRK1	SLIT and NTRK like family member 1	GO:0050772 positive regulation of axonogenesis;GO:0050770 regulation of axonogenesis;GO:0051965 positive regulation of synapse assembly							0.0	0.0	0.0	0.0	0.0	0.0	1.0	0.0	1.0	0.0	0.0	1.0	0.0	0.0	0.0	0.0	0.0	0.0	0.0	0.0
RFT1	91869	symbol	H. sapiens	91869	H. sapiens	RFT1	RFT1 homolog	GO:0034203 glycolipid translocation;GO:0046836 glycolipid transport;GO:0034204 lipid translocation		Transporters/Electrochemical Potential-driven transporters	Vesicles(Approved)				0.0	0.0	0.0	0.0	0.0	0.0	0.0	0.0	0.0	0.0	0.0	0.0	0.0	0.0	0.0	0.0	0.0	0.0	0.0	0.0
FGR	2268	symbol	H. sapiens	2268	H. sapiens	FGR	FGR proto-oncogene, Src family tyrosine kinase	GO:0043306 positive regulation of mast cell degranulation;GO:0033008 positive regulation of mast cell activation involved in immune response;GO:0043304 regulation of mast cell degranulation	Tyr protein kinase family	Enzymes/{ENZYME proteins/Transferases,Kinases/Tyr protein kinases}	Aggresome;Plasma membrane(Approved)		(M33)PID GLYPICAN 1PATHWAY; (M252)PID IL8 CXCR1 PATHWAY; (M257)PID EPHRINB REV PATHWAY	(M5950)HALLMARK ALLOGRAFT REJECTION	1.0	0.0	0.0	1.0	0.0	0.0	1.0	0.0	0.0	1.0	0.0	0.0	0.0	1.0	0.0	0.0	0.0	0.0	0.0	0.0
LOC283352	283352	Gene_ID	H. sapiens	283352	H. sapiens	TMEM132D-AS1	TMEM132D antisense RNA 1								0.0	0.0	0.0	0.0	0.0	0.0	0.0	0.0	0.0	0.0	0.0	0.0	0.0	0.0	0.0	0.0	0.0	0.0	0.0	0.0
DOC2B	8447	symbol	H. sapiens	8447	H. sapiens	DOC2B	double C2 domain beta	GO:0031340 positive regulation of vesicle fusion;GO:0045956 positive regulation of calcium ion-dependent exocytosis;GO:0048791 calcium ion-regulated exocytosis of neurotransmitter							0.0	1.0	0.0	0.0	0.0	0.0	0.0	0.0	0.0	0.0	0.0	0.0	0.0	0.0	0.0	0.0	0.0	0.0	0.0	0.0
LHFPL3-AS2	723809	symbol	H. sapiens	723809	H. sapiens	LHFPL3-AS2	LHFPL3 antisense RNA 2								0.0	0.0	0.0	0.0	0.0	0.0	0.0	0.0	0.0	0.0	0.0	0.0	0.0	0.0	0.0	0.0	0.0	0.0	0.0	0.0
LOC151174	151174	Gene_ID	H. sapiens	151174	H. sapiens	LOC151174	uncharacterized LOC151174								0.0	0.0	0.0	0.0	0.0	0.0	0.0	0.0	0.0	0.0	0.0	0.0	0.0	0.0	0.0	0.0	0.0	0.0	0.0	0.0
DKFZP434K028	26070	symbol	H. sapiens	26070	H. sapiens	DKFZP434K028	uncharacterized LOC26070								0.0	0.0	0.0	0.0	0.0	0.0	0.0	0.0	0.0	0.0	0.0	0.0	0.0	0.0	0.0	0.0	0.0	0.0	0.0	0.0
MOBP	4336	symbol	H. sapiens	4336	H. sapiens	MOBP	myelin-associated oligodendrocyte basic protein	GO:0030050 vesicle transport along actin filament;GO:0099515 actin filament-based transport;GO:0099518 vesicle cytoskeletal trafficking							0.0	0.0	0.0	0.0	0.0	0.0	0.0	0.0	0.0	0.0	0.0	0.0	0.0	0.0	0.0	0.0	0.0	0.0	1.0	0.0
ANK1	286	symbol	H. sapiens	286	H. sapiens	ANK1	ankyrin 1	GO:0045199 maintenance of epithelial cell apical/basal polarity;GO:0035090 maintenance of apical/basal cell polarity;GO:0045197 establishment or maintenance of epithelial cell apical/basal polarity		Transporters/Accessory Factors Involved in Transport				(M5945)HALLMARK HEME METABOLISM	0.0	0.0	0.0	0.0	0.0	0.0	0.0	0.0	0.0	0.0	0.0	0.0	0.0	0.0	0.0	0.0	0.0	0.0	0.0	0.0
UROC1	131669	symbol	H. sapiens	131669	H. sapiens	UROC1	urocanate hydratase 1	GO:0019557 histidine catabolic process to glutamate and formate;GO:0019556 histidine catabolic process to glutamate and formamide;GO:0006548 histidine catabolic process		Enzymes/ENZYME proteins/Lyases					0.0	0.0	0.0	0.0	0.0	0.0	0.0	0.0	0.0	0.0	0.0	0.0	0.0	0.0	0.0	0.0	0.0	0.0	0.0	0.0
PMP2	5375	symbol	H. sapiens	5375	H. sapiens	PMP2	peripheral myelin protein 2	GO:0061024 membrane organization;GO:0016043 cellular component organization;GO:0071840 cellular component organization or biogenesis				S-Hydroxycysteine (Transporter activity);Palmitic Acid (Transporter activity);Lauryl Dimethylamine-N-Oxide (Transporter activity);Oleic Acid (Transporter activity)			0.0	0.0	0.0	0.0	0.0	0.0	0.0	0.0	0.0	0.0	0.0	0.0	0.0	0.0	0.0	0.0	0.0	0.0	0.0	0.0
SLC5A1	6523	symbol	H. sapiens	6523	H. sapiens	SLC5A1	solute carrier family 5 member 1	GO:0001951 intestinal D-glucose absorption;GO:0106001 intestinal hexose absorption;GO:1904659 glucose transmembrane transport		Transporters/Electrochemical Potential-driven transporters	Nucleoplasm;Vesicles(Approved)	Canagliflozin (Glucose:sodium symporter activity)			0.0	0.0	0.0	0.0	0.0	0.0	0.0	0.0	0.0	0.0	0.0	0.0	0.0	0.0	0.0	0.0	0.0	0.0	0.0	0.0
PNMA3	29944	symbol	H. sapiens	29944	H. sapiens	PNMA3	PNMA family member 3	GO:0043065 positive regulation of apoptotic process;GO:0043068 positive regulation of programmed cell death;GO:0010942 positive regulation of cell death							0.0	0.0	0.0	0.0	0.0	0.0	0.0	0.0	0.0	0.0	0.0	0.0	0.0	0.0	0.0	0.0	0.0	0.0	0.0	0.0
PPP1R14D	54866	symbol	H. sapiens	54866	H. sapiens	PPP1R14D	protein phosphatase 1 regulatory inhibitor subunit 14D	GO:0032515 negative regulation of phosphoprotein phosphatase activity;GO:0035308 negative regulation of protein dephosphorylation;GO:0010923 negative regulation of phosphatase activity							0.0	0.0	0.0	0.0	0.0	0.0	0.0	0.0	0.0	0.0	0.0	0.0	0.0	0.0	0.0	0.0	0.0	0.0	0.0	0.0
TYR	7299	symbol	H. sapiens	7299	H. sapiens	TYR	tyrosinase	GO:0006583 melanin biosynthetic process from tyrosine;GO:0006726 eye pigment biosynthetic process;GO:0042441 eye pigment metabolic process		Enzymes/ENZYME proteins/Oxidoreductases	Vesicles(Enhanced)	NADH (Protein homodimerization activity);Azelaic Acid (Protein homodimerization activity);Monobenzone (Protein homodimerization activity);Mimosine (Protein homodimerization activity);Hydroquinone (Protein homodimerization activity)		(M5934)HALLMARK XENOBIOTIC METABOLISM; (M5945)HALLMARK HEME METABOLISM	0.0	0.0	0.0	0.0	0.0	0.0	0.0	0.0	0.0	0.0	0.0	0.0	0.0	0.0	0.0	0.0	0.0	0.0	0.0	0.0
FLJ21408	400512	symbol	H. sapiens	400512	H. sapiens	FLJ21408	uncharacterized LOC400512								0.0	0.0	0.0	0.0	0.0	0.0	0.0	0.0	0.0	0.0	0.0	0.0	0.0	0.0	0.0	0.0	0.0	0.0	0.0	0.0
KCNE4	23704	symbol	H. sapiens	23704	H. sapiens	KCNE4	potassium voltage-gated channel subfamily E regulatory subunit 4	GO:0071805 potassium ion transmembrane transport;GO:0071804 cellular potassium ion transport;GO:0006813 potassium ion transport			Microtubules;Nuclear bodies(Approved)				0.0	0.0	0.0	0.0	0.0	1.0	0.0	0.0	1.0	0.0	0.0	0.0	0.0	0.0	0.0	0.0	0.0	0.0	0.0	0.0
TAS2R43	259289	symbol	H. sapiens	259289	H. sapiens	TAS2R43	taste 2 receptor member 43	GO:0001580 detection of chemical stimulus involved in sensory perception of bitter taste;GO:0050912 detection of chemical stimulus involved in sensory perception of taste;GO:0050913 sensory perception of bitter taste		G-protein coupled receptors/{Family T2R receptors (taste receptor GPCRs),GPCRs excl olfactory receptors}					0.0	0.0	0.0	0.0	0.0	0.0	0.0	0.0	0.0	0.0	0.0	0.0	0.0	0.0	0.0	0.0	0.0	0.0	0.0	0.0
BTC	685	symbol	H. sapiens	685	H. sapiens	BTC	betacellulin	GO:0035810 positive regulation of urine volume;GO:0038128 ERBB2 signaling pathway;GO:1901185 negative regulation of ERBB signaling pathway					(M201)PID ERBB NETWORK PATHWAY; (M13)PID ERBB4 PATHWAY; (M5883)NABA SECRETED FACTORS	(M5953)HALLMARK KRAS SIGNALING UP	0.0	0.0	0.0	1.0	0.0	0.0	0.0	0.0	1.0	0.0	0.0	0.0	0.0	0.0	0.0	0.0	0.0	0.0	0.0	0.0
SYNRG	11276	symbol	H. sapiens	11276	H. sapiens	SYNRG	synergin gamma	GO:0006897 endocytosis;GO:0006886 intracellular protein transport;GO:0098657 import into cell			Cytosol(Approved)				0.0	0.0	0.0	0.0	0.0	0.0	0.0	0.0	0.0	0.0	0.0	0.0	0.0	0.0	0.0	0.0	0.0	0.0	0.0	0.0
THSD7A	221981	symbol	H. sapiens	221981	H. sapiens	THSD7A	thrombospondin type 1 domain containing 7A	GO:0001525 angiogenesis;GO:0048514 blood vessel morphogenesis;GO:0001568 blood vessel development							0.0	0.0	0.0	0.0	0.0	0.0	0.0	0.0	0.0	0.0	0.0	0.0	0.0	0.0	0.0	0.0	0.0	0.0	0.0	0.0
OR1E1	8387	symbol	H. sapiens	8387	H. sapiens	OR1E1	olfactory receptor family 1 subfamily E member 1	GO:0050911 detection of chemical stimulus involved in sensory perception of smell;GO:0050907 detection of chemical stimulus involved in sensory perception;GO:0007608 sensory perception of smell		G-protein coupled receptors/Odorant/olfactory and gustatory receptors;Transporters					0.0	0.0	0.0	0.0	0.0	0.0	0.0	0.0	0.0	0.0	0.0	0.0	0.0	0.0	0.0	0.0	0.0	0.0	0.0	0.0
FAIM2	23017	symbol	H. sapiens	23017	H. sapiens	FAIM2	Fas apoptotic inhibitory molecule 2	GO:0021702 cerebellar Purkinje cell differentiation;GO:0021694 cerebellar Purkinje cell layer formation;GO:0021692 cerebellar Purkinje cell layer morphogenesis			Intermediate filaments(Approved)		(M94)PID FAS PATHWAY; (M8873)ST FAS SIGNALING PATHWAY		0.0	0.0	0.0	0.0	0.0	0.0	0.0	0.0	0.0	0.0	0.0	0.0	0.0	0.0	0.0	0.0	0.0	0.0	0.0	0.0
TDO2	6999	symbol	H. sapiens	6999	H. sapiens	TDO2	tryptophan 2,3-dioxygenase	GO:0019442 tryptophan catabolic process to acetyl-CoA;GO:0019441 tryptophan catabolic process to kynurenine;GO:0006569 tryptophan catabolic process		Enzymes/ENZYME proteins/Oxidoreductases	Cytosol;Plasma membrane(Uncertain)			(M5935)HALLMARK FATTY ACID METABOLISM; (M5934)HALLMARK XENOBIOTIC METABOLISM	0.0	0.0	0.0	0.0	0.0	0.0	0.0	0.0	0.0	0.0	0.0	0.0	0.0	0.0	0.0	0.0	0.0	0.0	0.0	0.0
OSCAR	126014	symbol	H. sapiens	126014	H. sapiens	OSCAR	osteoclast associated, immunoglobulin-like receptor	GO:0043312 neutrophil degranulation;GO:0002283 neutrophil activation involved in immune response;GO:0042119 neutrophil activation							0.0	0.0	0.0	0.0	0.0	0.0	0.0	0.0	0.0	0.0	0.0	0.0	0.0	0.0	0.0	0.0	0.0	0.0	0.0	0.0
GPR15	2838	symbol	H. sapiens	2838	H. sapiens	GPR15	G protein-coupled receptor 15	GO:0046718 viral entry into host cell;GO:0030260 entry into host cell;GO:0072678 T cell migration		G-protein coupled receptors/GPCRs excl olfactory receptors					0.0	0.0	0.0	0.0	0.0	0.0	0.0	0.0	0.0	0.0	0.0	0.0	0.0	0.0	0.0	0.0	0.0	0.0	0.0	0.0
MRGPRX2	117194	symbol	H. sapiens	117194	H. sapiens	MRGPRX2	MAS related GPR family member X2	GO:0043303 mast cell degranulation;GO:0002279 mast cell activation involved in immune response;GO:0032467 positive regulation of cytokinesis		G-protein coupled receptors/GPCRs excl olfactory receptors					0.0	0.0	0.0	0.0	0.0	0.0	0.0	0.0	0.0	0.0	0.0	0.0	0.0	0.0	0.0	0.0	0.0	0.0	0.0	0.0
HTR1F	3355	symbol	H. sapiens	3355	H. sapiens	HTR1F	5-hydroxytryptamine receptor 1F	GO:0098664 G-protein coupled serotonin receptor signaling pathway;GO:0007210 serotonin receptor signaling pathway;GO:0007193 adenylate cyclase-inhibiting G-protein coupled receptor signaling pathway		G-protein coupled receptors/{GPCRs excl olfactory receptors,Serotonin receptors}		Eletriptan (Serotonin receptor activity);Methysergide (Serotonin receptor activity);Zolmitriptan (Serotonin receptor activity);Sumatriptan (Serotonin receptor activity);Ergotamine (Serotonin receptor activity);Naratriptan (Serotonin receptor activity);Rizatriptan (Serotonin receptor activity);Mianserin (Serotonin receptor activity)			0.0	1.0	0.0	0.0	1.0	0.0	0.0	0.0	1.0	0.0	0.0	0.0	0.0	0.0	0.0	0.0	0.0	0.0	0.0	0.0
ZSCAN12P1	221584	symbol	H. sapiens	221584	H. sapiens	ZSCAN12P1	zinc finger and SCAN domain containing 12 pseudogene 1								0.0	0.0	0.0	0.0	0.0	0.0	0.0	0.0	0.0	0.0	0.0	0.0	0.0	0.0	0.0	0.0	0.0	0.0	0.0	0.0
LRRC4	64101	symbol	H. sapiens	64101	H. sapiens	LRRC4	leucine rich repeat containing 4	GO:0097119 postsynaptic density protein 95 clustering;GO:0097106 postsynaptic density organization;GO:0099084 postsynaptic specialization organization			Golgi apparatus(Approved)				1.0	0.0	1.0	0.0	0.0	0.0	0.0	0.0	1.0	0.0	0.0	1.0	0.0	0.0	0.0	0.0	0.0	0.0	0.0	0.0
ARHGAP6	395	symbol	H. sapiens	395	H. sapiens	ARHGAP6	Rho GTPase activating protein 6	GO:0051895 negative regulation of focal adhesion assembly;GO:0051497 negative regulation of stress fiber assembly;GO:0051893 regulation of focal adhesion assembly					(M68)PID RHOA REG PATHWAY		1.0	0.0	0.0	0.0	0.0	0.0	0.0	0.0	0.0	0.0	1.0	0.0	0.0	0.0	0.0	0.0	0.0	0.0	1.0	0.0
ERVW-1	30816	symbol	H. sapiens	30816	H. sapiens	ERVW-1	endogenous retrovirus group W member 1, envelope	GO:0045026 plasma membrane fusion;GO:0000768 syncytium formation by plasma membrane fusion;GO:0006949 syncytium formation		Transporters/Transporter channels and pores					0.0	0.0	0.0	0.0	0.0	0.0	0.0	0.0	0.0	0.0	0.0	0.0	0.0	0.0	0.0	0.0	0.0	0.0	0.0	0.0
CLTC	1213	symbol	H. sapiens	1213	H. sapiens	CLTC	clathrin heavy chain	GO:1900126 negative regulation of hyaluronan biosynthetic process;GO:1900125 regulation of hyaluronan biosynthetic process;GO:0033572 transferrin transport			Vesicles(Enhanced)Mitotic spindle(Supported)Cytosol(Approved)		(M94)PID FAS PATHWAY; (M67)PID ARF6 TRAFFICKING PATHWAY	(M5910)HALLMARK PROTEIN SECRETION; (M5923)HALLMARK PI3K AKT MTOR SIGNALING	1.0	0.0	0.0	0.0	0.0	0.0	0.0	0.0	0.0	0.0	0.0	0.0	0.0	0.0	0.0	0.0	0.0	0.0	0.0	0.0
CDKL2	8999	symbol	H. sapiens	8999	H. sapiens	CDKL2	cyclin dependent kinase like 2	GO:1903955 positive regulation of protein targeting to mitochondrion;GO:1903214 regulation of protein targeting to mitochondrion;GO:1903749 positive regulation of establishment of protein localization to mitochondrion	CMGC Ser/Thr protein kinase family	Enzymes/{ENZYME proteins/Transferases,Kinases/CMGC Ser/Thr protein kinases}	Nucleus(Supported)Centrosome(Approved)				0.0	0.0	0.0	0.0	0.0	0.0	0.0	0.0	0.0	0.0	0.0	0.0	0.0	0.0	0.0	0.0	0.0	0.0	0.0	0.0
AK8	158067	symbol	H. sapiens	158067	H. sapiens	AK8	adenylate kinase 8	GO:0015949 nucleobase-containing small molecule interconversion;GO:0021591 ventricular system development;GO:0006165 nucleoside diphosphate phosphorylation		Enzymes/ENZYME proteins/Transferases		Bis(Adenosine)-5'-Pentaphosphate (Nucleoside diphosphate kinase activity)			0.0	0.0	0.0	0.0	0.0	0.0	0.0	0.0	0.0	0.0	0.0	0.0	0.0	0.0	0.0	0.0	0.0	0.0	0.0	0.0
GRK3	157	symbol	H. sapiens	157	H. sapiens	GRK3	G protein-coupled receptor kinase 3	GO:0031623 receptor internalization;GO:0006898 receptor-mediated endocytosis;GO:0043112 receptor metabolic process	AGC Ser/Thr protein kinase family	Enzymes/{ENZYME proteins/Transferases,Kinases/AGC Ser/Thr protein kinases}	Nucleus;Plasma membrane(Approved)	Adenosine triphosphate (Protein kinase activity)	(M238)PID THROMBIN PAR1 PATHWAY; (M99)PID TXA2PATHWAY		0.0	1.0	0.0	0.0	0.0	0.0	0.0	0.0	0.0	0.0	0.0	0.0	0.0	0.0	0.0	0.0	0.0	0.0	0.0	0.0
LOC101927592	101927592	Gene_ID	H. sapiens	101927592	H. sapiens	LINC02405	long intergenic non-protein coding RNA 2405								0.0	0.0	0.0	0.0	0.0	0.0	0.0	0.0	0.0	0.0	0.0	0.0	0.0	0.0	0.0	0.0	0.0	0.0	0.0	0.0
C6orf25	80739	gene_synonym	H. sapiens	80739	H. sapiens	MPIG6B	megakaryocyte and platelet inhibitory receptor G6b	GO:0035855 megakaryocyte development;GO:0030220 platelet formation;GO:0036344 platelet morphogenesis			Golgi apparatus(Uncertain)				0.0	0.0	0.0	1.0	0.0	0.0	1.0	0.0	0.0	1.0	0.0	0.0	0.0	0.0	0.0	0.0	0.0	0.0	0.0	0.0
SP2	6668	symbol	H. sapiens	6668	H. sapiens	SP2	Sp2 transcription factor	GO:0035264 multicellular organism growth;GO:0000122 negative regulation of transcription by RNA polymerase II;GO:0045892 negative regulation of transcription, DNA-templated		Transcription factors/Zinc-coordinating DNA-binding domains	Nucleoplasm;Vesicles(Enhanced)				0.0	0.0	0.0	0.0	0.0	0.0	0.0	0.0	0.0	0.0	0.0	0.0	0.0	0.0	0.0	0.0	0.0	0.0	0.0	0.0
CAMK2D	817	symbol	H. sapiens	817	H. sapiens	CAMK2D	calcium/calmodulin dependent protein kinase II delta	GO:0010881 regulation of cardiac muscle contraction by regulation of the release of sequestered calcium ion;GO:0010880 regulation of release of sequestered calcium ion into cytosol by sarcoplasmic reticulum;GO:0060314 regulation of ryanodine-sensitive calcium-release channel activity	CAMK Ser/Thr protein kinase family	Enzymes/{ENZYME proteins/Transferases,Kinases/CAMK Ser/Thr protein kinases}	Cell Junctions;Plasma membrane(Supported)Cytosol(Approved)	[4-({4-[(5-CYCLOPROPYL-1H-PYRAZOL-3-YL)AMINO]QUINAZOLIN-2-YL}IMINO)CYCLOHEXA-2,5-DIEN-1-YL]ACETONITRILE (Titin binding);(3Z)-N,N-DIMETHYL-2-OXO-3-(4,5,6,7-TETRAHYDRO-1H-INDOL-2-YLMETHYLIDENE)-2,3-DIHYDRO-1H-INDOLE-5-SULFONAMIDE (Titin binding)	(M16518)ST WNT CA2 CYCLIC GMP PATHWAY; (M161)PID IFNG PATHWAY; (M288)PID HES HEY PATHWAY		1.0	0.0	1.0	0.0	0.0	1.0	0.0	0.0	1.0	0.0	0.0	0.0	1.0	0.0	0.0	0.0	0.0	0.0	1.0	0.0
PPP1R9B	84687	symbol	H. sapiens	84687	H. sapiens	PPP1R9B	protein phosphatase 1 regulatory subunit 9B	GO:0071315 cellular response to morphine;GO:0071317 cellular response to isoquinoline alkaloid;GO:2000474 regulation of opioid receptor signaling pathway							0.0	1.0	0.0	0.0	0.0	0.0	0.0	0.0	0.0	0.0	0.0	0.0	0.0	0.0	0.0	0.0	0.0	0.0	0.0	0.0
CD200	4345	symbol	H. sapiens	4345	H. sapiens	CD200	CD200 molecule	GO:0043031 negative regulation of macrophage activation;GO:0043030 regulation of macrophage activation;GO:0007157 heterophilic cell-cell adhesion via plasma membrane cell adhesion molecules		CD markers					1.0	0.0	0.0	0.0	0.0	0.0	0.0	1.0	0.0	0.0	0.0	0.0	0.0	0.0	0.0	0.0	0.0	0.0	0.0	0.0
8-Sep						None	None	None	None	None	None	None	None	None	nan	nan	nan	nan	nan	nan	nan	nan	nan	nan	nan	nan	nan	nan	nan	nan	nan	nan	nan	nan
F2RL3	9002	symbol	H. sapiens	9002	H. sapiens	F2RL3	F2R like thrombin or trypsin receptor 3	GO:0051281 positive regulation of release of sequestered calcium ion into cytosol;GO:0051279 regulation of release of sequestered calcium ion into cytosol;GO:0010524 positive regulation of calcium ion transport into cytosol		G-protein coupled receptors/GPCRs excl olfactory receptors			(M138)PID THROMBIN PAR4 PATHWAY; (M15743)ST GA12 PATHWAY		0.0	0.0	0.0	0.0	1.0	1.0	0.0	0.0	0.0	1.0	1.0	0.0	1.0	0.0	0.0	0.0	0.0	0.0	0.0	0.0
CNPY3	10695	symbol	H. sapiens	10695	H. sapiens	CNPY3	canopy FGF signaling regulator 3	GO:0002224 toll-like receptor signaling pathway;GO:0002221 pattern recognition receptor signaling pathway;GO:0002758 innate immune response-activating signal transduction							0.0	0.0	0.0	0.0	0.0	0.0	0.0	0.0	0.0	0.0	0.0	0.0	0.0	0.0	0.0	0.0	0.0	0.0	0.0	0.0
ZDHHC1	29800	symbol	H. sapiens	29800	H. sapiens	ZDHHC1	zinc finger DHHC-type containing 1	GO:0018345 protein palmitoylation;GO:0006497 protein lipidation;GO:0042158 lipoprotein biosynthetic process		Enzymes/ENZYME proteins/Transferases	Cytosol(Approved)				0.0	0.0	0.0	0.0	0.0	0.0	0.0	0.0	0.0	0.0	0.0	0.0	0.0	0.0	0.0	0.0	0.0	0.0	0.0	0.0
PALMD	54873	symbol	H. sapiens	54873	H. sapiens	PALMD	palmdelphin	GO:0008360 regulation of cell shape;GO:0022604 regulation of cell morphogenesis;GO:0000902 cell morphogenesis			Actin filaments(Supported)Focal adhesion sites;Plasma membrane(Approved)				0.0	0.0	0.0	0.0	0.0	0.0	1.0	0.0	0.0	0.0	0.0	0.0	0.0	0.0	0.0	0.0	0.0	0.0	0.0	0.0
GLYCTK-AS1	100874110	symbol	H. sapiens	100874110	H. sapiens	GLYCTK-AS1	GLYCTK antisense RNA 1								0.0	0.0	0.0	0.0	0.0	0.0	0.0	0.0	0.0	0.0	0.0	0.0	0.0	0.0	0.0	0.0	0.0	0.0	0.0	0.0
PALM3	342979	symbol	H. sapiens	342979	H. sapiens	PALM3	paralemmin 3	GO:0001960 negative regulation of cytokine-mediated signaling pathway;GO:0060761 negative regulation of response to cytokine stimulus;GO:0008063 Toll signaling pathway			Nuclear bodies;Nucleoplasm;Plasma membrane(Approved)				0.0	0.0	1.0	0.0	0.0	0.0	0.0	0.0	0.0	0.0	0.0	0.0	0.0	0.0	0.0	0.0	0.0	0.0	0.0	0.0
EHBP1L1	254102	symbol	H. sapiens	254102	H. sapiens	EHBP1L1	EH domain binding protein 1 like 1	GO:0008150 biological_process			Cytosol;Nucleoli;Plasma membrane(Approved)				0.0	0.0	0.0	0.0	0.0	0.0	0.0	0.0	0.0	0.0	0.0	0.0	0.0	0.0	0.0	0.0	0.0	0.0	0.0	0.0
NEAT1	283131	symbol	H. sapiens	283131	H. sapiens	NEAT1	nuclear paraspeckle assembly transcript 1 (non-protein coding)								0.0	0.0	0.0	0.0	0.0	0.0	0.0	0.0	0.0	0.0	0.0	0.0	0.0	0.0	0.0	0.0	0.0	0.0	0.0	0.0
EDNRA	1909	symbol	H. sapiens	1909	H. sapiens	EDNRA	endothelin receptor type A	GO:0014824 artery smooth muscle contraction;GO:0007202 activation of phospholipase C activity;GO:0014829 vascular smooth muscle contraction		G-protein coupled receptors/GPCRs excl olfactory receptors		Bosentan (Phosphatidylinositol phospholipase c activity);Acetylsalicylic acid (Phosphatidylinositol phospholipase c activity);2-HYDROXY-3,5-DIIODOBENZOIC ACID (Phosphatidylinositol phospholipase c activity);Darusentan (Phosphatidylinositol phospholipase c activity);PS433540 (Phosphatidylinositol phospholipase c activity);SPP 301 (Phosphatidylinositol phospholipase c activity);Actelion-1 (Phosphat…	(M8)PID ENDOTHELIN PATHWAY		0.0	0.0	0.0	0.0	1.0	0.0	0.0	0.0	1.0	0.0	0.0	0.0	0.0	0.0	0.0	0.0	0.0	0.0	0.0	0.0
BMP7	655	symbol	H. sapiens	655	H. sapiens	BMP7	bone morphogenetic protein 7	GO:1905312 positive regulation of cardiac neural crest cell migration involved in outflow tract morphogenesis;GO:0072125 negative regulation of glomerular mesangial cell proliferation;GO:1905310 regulation of cardiac neural crest cell migration involved in outflow tract morphogenesis			Nucleoli;Nucleus;Vesicles(Approved)		(M203)PID ALK2 PATHWAY; (M181)PID BMP PATHWAY; (M5883)NABA SECRETED FACTORS		1.0	0.0	0.0	0.0	0.0	0.0	1.0	1.0	1.0	0.0	0.0	0.0	0.0	0.0	0.0	0.0	1.0	0.0	0.0	0.0
FAM110B	90362	symbol	H. sapiens	90362	H. sapiens	FAM110B	family with sequence similarity 110 member B				Cytosol;Mitochondria(Supported)				0.0	0.0	0.0	0.0	0.0	0.0	0.0	0.0	0.0	0.0	0.0	0.0	0.0	0.0	0.0	0.0	0.0	0.0	0.0	0.0
MEP1A	4224	symbol	H. sapiens	4224	H. sapiens	MEP1A	meprin A subunit alpha	GO:0007586 digestion;GO:0006508 proteolysis;GO:0019538 protein metabolic process		Enzymes/{ENZYME proteins/Hydrolases,Peptidases/Metallopeptidases}			(M3468)NABA ECM REGULATORS; (M5885)NABA MATRISOME ASSOCIATED; (M5889)NABA MATRISOME	(M5946)HALLMARK COAGULATION; (M5932)HALLMARK INFLAMMATORY RESPONSE	0.0	0.0	0.0	0.0	0.0	0.0	0.0	0.0	0.0	0.0	0.0	0.0	0.0	0.0	0.0	0.0	0.0	0.0	0.0	0.0
EMID1	129080	symbol	H. sapiens	129080	H. sapiens	EMID1	EMI domain containing 1						(M3008)NABA ECM GLYCOPROTEINS; (M5884)NABA CORE MATRISOME; (M5889)NABA MATRISOME		0.0	0.0	0.0	0.0	0.0	0.0	0.0	0.0	0.0	0.0	0.0	0.0	0.0	0.0	0.0	0.0	0.0	0.0	0.0	0.0
IL1A	3552	symbol	H. sapiens	3552	H. sapiens	IL1A	interleukin 1 alpha	GO:2000391 positive regulation of neutrophil extravasation;GO:2000389 regulation of neutrophil extravasation;GO:0002248 connective tissue replacement involved in inflammatory response wound healing		Transporters/Accessory Factors Involved in Transport		Rilonacept (Cytokine activity)	(M110)PID IL1 PATHWAY; (M239)PID A6B1 A6B4 INTEGRIN PATHWAY; (M236)PID DELTA NP63 PATHWAY	(M5902)HALLMARK APOPTOSIS; (M5890)HALLMARK TNFA SIGNALING VIA NFKB; (M5932)HALLMARK INFLAMMATORY RESPONSE	1.0	0.0	1.0	0.0	0.0	0.0	0.0	0.0	0.0	1.0	0.0	0.0	0.0	0.0	0.0	0.0	0.0	0.0	0.0	0.0
LINC01361	101927498	symbol	H. sapiens	101927498	H. sapiens	LINC01361	long intergenic non-protein coding RNA 1361								0.0	0.0	0.0	0.0	0.0	0.0	0.0	0.0	0.0	0.0	0.0	0.0	0.0	0.0	0.0	0.0	0.0	0.0	0.0	0.0
ABRA	137735	symbol	H. sapiens	137735	H. sapiens	ABRA	actin binding Rho activating protein	GO:0035025 positive regulation of Rho protein signal transduction;GO:0000060 protein import into nucleus, translocation;GO:0046579 positive regulation of Ras protein signal transduction							0.0	0.0	0.0	0.0	0.0	0.0	0.0	0.0	0.0	0.0	1.0	0.0	0.0	0.0	0.0	0.0	0.0	0.0	0.0	0.0
TXLNB	167838	symbol	H. sapiens	167838	H. sapiens	TXLNB	taxilin beta								0.0	0.0	0.0	0.0	0.0	0.0	0.0	0.0	0.0	0.0	0.0	0.0	0.0	0.0	0.0	0.0	0.0	0.0	0.0	0.0
TTTY6	84672	symbol	H. sapiens	84672	H. sapiens	TTTY6	testis-specific transcript, Y-linked 6 (non-protein coding)								0.0	0.0	0.0	0.0	0.0	0.0	0.0	0.0	0.0	0.0	0.0	0.0	0.0	0.0	0.0	0.0	0.0	0.0	0.0	0.0
HLA-DPA1	3113	symbol	H. sapiens	3113	H. sapiens	HLA-DPA1	major histocompatibility complex, class II, DP alpha 1	GO:0031295 T cell costimulation;GO:0042102 positive regulation of T cell proliferation;GO:0050852 T cell receptor signaling pathway			Vesicles(Supported)				1.0	0.0	1.0	0.0	0.0	0.0	0.0	1.0	1.0	0.0	0.0	0.0	0.0	0.0	0.0	0.0	0.0	0.0	0.0	0.0
DLG2	1740	symbol	H. sapiens	1740	H. sapiens	DLG2	discs large MAGUK scaffold protein 2	GO:0046710 GDP metabolic process;GO:0046037 GMP metabolic process;GO:1901068 guanosine-containing compound metabolic process			Plasma membrane;Vesicles(Approved)				0.0	1.0	0.0	0.0	0.0	0.0	0.0	0.0	1.0	0.0	0.0	1.0	0.0	0.0	0.0	0.0	0.0	0.0	0.0	0.0
STH	246744	symbol	H. sapiens	246744	H. sapiens	STH	saitohin	GO:0048026 positive regulation of mRNA splicing, via spliceosome;GO:0050685 positive regulation of mRNA processing;GO:0033120 positive regulation of RNA splicing							0.0	0.0	0.0	0.0	0.0	0.0	0.0	0.0	0.0	0.0	0.0	0.0	0.0	0.0	0.0	0.0	0.0	0.0	0.0	0.0
KRT17P5	339240	symbol	H. sapiens	339240	H. sapiens	KRT17P5	keratin 17 pseudogene 5								0.0	0.0	0.0	0.0	0.0	0.0	0.0	0.0	0.0	0.0	0.0	0.0	0.0	0.0	0.0	0.0	0.0	0.0	0.0	0.0
B3GALNT1	8706	symbol	H. sapiens	8706	H. sapiens	B3GALNT1	beta-1,3-N-acetylgalactosaminyltransferase 1 (globoside blood group)	GO:0006687 glycosphingolipid metabolic process;GO:0009312 oligosaccharide biosynthetic process;GO:0006664 glycolipid metabolic process		Blood group antigen proteins;Enzymes/ENZYME proteins/Transferases	Vesicles(Approved)				0.0	0.0	0.0	0.0	0.0	0.0	0.0	0.0	0.0	0.0	0.0	0.0	0.0	0.0	0.0	0.0	0.0	0.0	0.0	0.0
IL22RA2	116379	symbol	H. sapiens	116379	H. sapiens	IL22RA2	interleukin 22 receptor subunit alpha 2	GO:0042509 regulation of tyrosine phosphorylation of STAT protein;GO:0007260 tyrosine phosphorylation of STAT protein;GO:0050728 negative regulation of inflammatory response							0.0	0.0	1.0	1.0	0.0	0.0	0.0	0.0	0.0	0.0	0.0	0.0	0.0	0.0	0.0	0.0	0.0	0.0	0.0	0.0
CYP27A1	1593	symbol	H. sapiens	1593	H. sapiens	CYP27A1	cytochrome P450 family 27 subfamily A member 1	GO:0006699 bile acid biosynthetic process;GO:0008206 bile acid metabolic process;GO:0016125 sterol metabolic process		Enzymes/ENZYME proteins/Oxidoreductases	Mitochondria(Enhanced)			(M5948)HALLMARK BILE ACID METABOLISM; (M5934)HALLMARK XENOBIOTIC METABOLISM	0.0	0.0	0.0	0.0	0.0	0.0	0.0	0.0	0.0	0.0	0.0	0.0	0.0	0.0	0.0	0.0	0.0	0.0	0.0	0.0
TSPAN18	90139	symbol	H. sapiens	90139	H. sapiens	TSPAN18	tetraspanin 18	GO:0007166 cell surface receptor signaling pathway;GO:0007165 signal transduction;GO:0023052 signaling							0.0	0.0	0.0	0.0	0.0	0.0	0.0	0.0	0.0	0.0	0.0	0.0	0.0	0.0	0.0	0.0	0.0	0.0	0.0	0.0
DACT1	51339	symbol	H. sapiens	51339	H. sapiens	DACT1	dishevelled binding antagonist of beta catenin 1	GO:1904864 negative regulation of beta-catenin-TCF complex assembly;GO:0035413 positive regulation of catenin import into nucleus;GO:1904863 regulation of beta-catenin-TCF complex assembly			Nucleoplasm(Supported)		(M17761)ST WNT BETA CATENIN PATHWAY		0.0	0.0	0.0	0.0	0.0	0.0	0.0	0.0	0.0	0.0	0.0	0.0	0.0	0.0	0.0	0.0	0.0	0.0	0.0	0.0
BRINP3	339479	symbol	H. sapiens	339479	H. sapiens	BRINP3	BMP/retinoic acid inducible neural specific 3	GO:0071300 cellular response to retinoic acid;GO:0032526 response to retinoic acid;GO:0045666 positive regulation of neuron differentiation					(M5883)NABA SECRETED FACTORS; (M5885)NABA MATRISOME ASSOCIATED; (M5889)NABA MATRISOME		0.0	0.0	0.0	0.0	0.0	0.0	1.0	0.0	0.0	0.0	0.0	0.0	0.0	0.0	0.0	0.0	0.0	0.0	0.0	0.0
TNFRSF10C	8794	symbol	H. sapiens	8794	H. sapiens	TNFRSF10C	TNF receptor superfamily member 10c	GO:0043154 negative regulation of cysteine-type endopeptidase activity involved in apoptotic process;GO:2000117 negative regulation of cysteine-type endopeptidase activity;GO:0033209 tumor necrosis factor-mediated signaling pathway		CD markers			(M79)PID TRAIL PATHWAY; (M145)PID P53 DOWNSTREAM PATHWAY		0.0	0.0	1.0	0.0	0.0	0.0	0.0	0.0	0.0	0.0	0.0	0.0	0.0	0.0	0.0	0.0	0.0	0.0	0.0	0.0
MYOC	4653	symbol	H. sapiens	4653	H. sapiens	MYOC	myocilin	GO:0038133 ERBB2-ERBB3 signaling pathway;GO:0051497 negative regulation of stress fiber assembly;GO:0051894 positive regulation of focal adhesion assembly							1.0	0.0	0.0	0.0	0.0	1.0	1.0	0.0	0.0	0.0	1.0	0.0	0.0	1.0	0.0	0.0	0.0	0.0	1.0	0.0
ZBTB33	10009	symbol	H. sapiens	10009	H. sapiens	ZBTB33	zinc finger and BTB domain containing 33	GO:0016055 Wnt signaling pathway;GO:0045892 negative regulation of transcription, DNA-templated;GO:0198738 cell-cell signaling by wnt		Transcription factors/Zinc-coordinating DNA-binding domains	Cytosol;Nucleus;Plasma membrane(Enhanced)		(M142)PID AJDISS 2PATHWAY		0.0	0.0	0.0	0.0	0.0	0.0	0.0	0.0	0.0	0.0	0.0	0.0	0.0	0.0	0.0	0.0	0.0	0.0	0.0	0.0
C16orf92	146378	symbol	H. sapiens	146378	H. sapiens	C16orf92	chromosome 16 open reading frame 92								0.0	0.0	0.0	0.0	0.0	0.0	0.0	0.0	0.0	0.0	0.0	0.0	0.0	0.0	0.0	0.0	0.0	0.0	0.0	0.0
PSKH2	85481	symbol	H. sapiens	85481	H. sapiens	PSKH2	protein serine kinase H2	GO:0018107 peptidyl-threonine phosphorylation;GO:0018210 peptidyl-threonine modification;GO:0018105 peptidyl-serine phosphorylation	CAMK Ser/Thr protein kinase family	Enzymes/{ENZYME proteins/Transferases,Kinases/CAMK Ser/Thr protein kinases}					0.0	0.0	0.0	0.0	0.0	0.0	0.0	0.0	0.0	0.0	0.0	0.0	0.0	0.0	0.0	0.0	0.0	0.0	0.0	0.0
SYNPO2	171024	symbol	H. sapiens	171024	H. sapiens	SYNPO2	synaptopodin 2	GO:0032233 positive regulation of actin filament bundle assembly;GO:0032231 regulation of actin filament bundle assembly;GO:0000045 autophagosome assembly			Actin filaments(Supported)Cytosol;Vesicles(Approved)				0.0	0.0	0.0	0.0	0.0	0.0	0.0	0.0	0.0	0.0	0.0	0.0	0.0	0.0	0.0	0.0	0.0	0.0	1.0	0.0
SPRY3	10251	symbol	H. sapiens	10251	H. sapiens	SPRY3	sprouty RTK signaling antagonist 3	GO:0061564 axon development;GO:0031175 neuron projection development;GO:0048666 neuron development			Cytosol;Nucleoli(Approved)				0.0	0.0	0.0	0.0	0.0	0.0	1.0	0.0	0.0	0.0	0.0	0.0	0.0	0.0	0.0	0.0	0.0	0.0	0.0	0.0
FNDC4	64838	symbol	H. sapiens	64838	H. sapiens	FNDC4	fibronectin type III domain containing 4	GO:0050728 negative regulation of inflammatory response;GO:0031348 negative regulation of defense response;GO:0071559 response to transforming growth factor beta			Aggresome;Cytosol;Nucleoplasm(Approved)				0.0	0.0	0.0	0.0	0.0	0.0	0.0	0.0	0.0	0.0	0.0	0.0	0.0	0.0	0.0	0.0	0.0	0.0	0.0	0.0
SOD3	6649	symbol	H. sapiens	6649	H. sapiens	SOD3	superoxide dismutase 3	GO:0019430 removal of superoxide radicals;GO:0071451 cellular response to superoxide;GO:0071450 cellular response to oxygen radical		Enzymes/ENZYME proteins/Oxidoreductases				(M5909)HALLMARK MYOGENESIS	0.0	0.0	0.0	0.0	0.0	0.0	0.0	0.0	0.0	0.0	0.0	0.0	0.0	0.0	0.0	0.0	0.0	0.0	0.0	0.0
PDGFC	56034	symbol	H. sapiens	56034	H. sapiens	PDGFC	platelet derived growth factor C	GO:0007171 activation of transmembrane receptor protein tyrosine kinase activity;GO:0031954 positive regulation of protein autophosphorylation;GO:0014068 positive regulation of phosphatidylinositol 3-kinase signaling		RAS pathway related proteins	Cytosol;Plasma membrane(Supported)		(M5883)NABA SECRETED FACTORS; (M5885)NABA MATRISOME ASSOCIATED; (M5889)NABA MATRISOME	(M5897)HALLMARK IL6 JAK STAT3 SIGNALING	0.0	0.0	0.0	1.0	0.0	0.0	0.0	0.0	0.0	1.0	0.0	0.0	0.0	1.0	0.0	0.0	0.0	0.0	0.0	0.0
DTX1	1840	symbol	H. sapiens	1840	H. sapiens	DTX1	deltex E3 ubiquitin ligase 1	GO:0045581 negative regulation of T cell differentiation;GO:0045620 negative regulation of lymphocyte differentiation;GO:0045580 regulation of T cell differentiation		Enzymes/ENZYME proteins/Transferases	Cytosol;Nuclear bodies;Nucleoplasm(Supported)		(M70)PID PS1 PATHWAY; (M17)PID NOTCH PATHWAY	(M5903)HALLMARK NOTCH SIGNALING	1.0	0.0	0.0	0.0	0.0	0.0	1.0	1.0	0.0	0.0	0.0	0.0	0.0	1.0	0.0	0.0	0.0	0.0	0.0	0.0
PHC2	1912	symbol	H. sapiens	1912	H. sapiens	PHC2	polyhomeotic homolog 2	GO:0007283 spermatogenesis;GO:0048232 male gamete generation;GO:0007276 gamete generation			Nucleoplasm(Supported)				0.0	0.0	0.0	0.0	0.0	0.0	0.0	0.0	0.0	0.0	0.0	0.0	0.0	0.0	0.0	0.0	0.0	0.0	0.0	0.0
CYP2S1	29785	symbol	H. sapiens	29785	H. sapiens	CYP2S1	cytochrome P450 family 2 subfamily S member 1	GO:0019373 epoxygenase P450 pathway;GO:0019369 arachidonic acid metabolic process;GO:0001676 long-chain fatty acid metabolic process		Enzymes/ENZYME proteins/Oxidoreductases	Endoplasmic reticulum(Approved)			(M5934)HALLMARK XENOBIOTIC METABOLISM	0.0	0.0	0.0	0.0	0.0	0.0	0.0	0.0	0.0	0.0	0.0	0.0	0.0	0.0	0.0	0.0	0.0	0.0	0.0	0.0
LINC00684	100129407	gene_synonym	H. sapiens	100129407	H. sapiens	FAM236A	family with sequence similarity 235 member A								0.0	0.0	0.0	0.0	0.0	0.0	0.0	0.0	0.0	0.0	0.0	0.0	0.0	0.0	0.0	0.0	0.0	0.0	0.0	0.0
SDK1	221935	symbol	H. sapiens	221935	H. sapiens	SDK1	sidekick cell adhesion molecule 1	GO:0010842 retina layer formation;GO:0048148 behavioral response to cocaine;GO:0060042 retina morphogenesis in camera-type eye			Cytosol(Approved)				0.0	0.0	0.0	0.0	0.0	0.0	0.0	1.0	0.0	0.0	0.0	1.0	0.0	0.0	0.0	0.0	0.0	0.0	0.0	0.0
SGCG	6445	symbol	H. sapiens	6445	H. sapiens	SGCG	sarcoglycan gamma	GO:0048738 cardiac muscle tissue development;GO:0060047 heart contraction;GO:0055001 muscle cell development			Nucleoplasm(Supported)			(M5909)HALLMARK MYOGENESIS; (M5930)HALLMARK EPITHELIAL MESENCHYMAL TRANSITION	0.0	0.0	0.0	0.0	0.0	0.0	0.0	0.0	0.0	0.0	0.0	0.0	0.0	0.0	0.0	0.0	0.0	0.0	0.0	0.0
GRM5	2915	symbol	H. sapiens	2915	H. sapiens	GRM5	glutamate metabotropic receptor 5	GO:0099566 regulation of postsynaptic cytosolic calcium ion concentration;GO:1902938 regulation of intracellular calcium activated chloride channel activity;GO:0007206 phospholipase C-activating G-protein coupled glutamate receptor signaling pathway		G-protein coupled receptors/GPCRs excl olfactory receptors		Acamprosate (Glutamate receptor activity);ADX10059 (Glutamate receptor activity);ADX-48621 (Glutamate receptor activity);Rufinamide (Glutamate receptor activity)			0.0	1.0	0.0	1.0	1.0	1.0	0.0	0.0	1.0	0.0	0.0	1.0	1.0	0.0	0.0	0.0	0.0	1.0	0.0	0.0
LOC158435	158435	Gene_ID	H. sapiens	158435	H. sapiens	LOC158435	uncharacterized LOC158435								0.0	0.0	0.0	0.0	0.0	0.0	0.0	0.0	0.0	0.0	0.0	0.0	0.0	0.0	0.0	0.0	0.0	0.0	0.0	0.0
C1orf131	128061	symbol	H. sapiens	128061	H. sapiens	C1orf131	chromosome 1 open reading frame 131				Nucleoli(Enhanced)Cytosol;Nucleus(Approved)				0.0	0.0	0.0	0.0	0.0	0.0	0.0	0.0	0.0	0.0	0.0	0.0	0.0	0.0	0.0	0.0	0.0	0.0	0.0	0.0
PCLO	27445	symbol	H. sapiens	27445	H. sapiens	PCLO	piccolo presynaptic cytomatrix protein	GO:0099526 presynapse to nucleus signaling pathway;GO:0098928 presynaptic signal transduction;GO:0016079 synaptic vesicle exocytosis			Nuclear speckles;Plasma membrane(Approved)			(M5921)HALLMARK COMPLEMENT	0.0	1.0	0.0	0.0	0.0	0.0	0.0	0.0	1.0	0.0	0.0	1.0	1.0	0.0	0.0	0.0	0.0	0.0	0.0	0.0
F5	2153	symbol	H. sapiens	2153	H. sapiens	F5	coagulation factor V	GO:0048208 COPII vesicle coating;GO:0048207 vesicle targeting, rough ER to cis-Golgi;GO:0048199 vesicle targeting, to, from or within Golgi			Golgi apparatus(Approved)	Drotrecogin alfa (Copper ion binding);Thrombomodulin Alfa (Copper ion binding)		(M5921)HALLMARK COMPLEMENT	0.0	0.0	0.0	0.0	0.0	0.0	0.0	0.0	0.0	1.0	0.0	0.0	0.0	0.0	0.0	0.0	0.0	0.0	0.0	0.0
RBBP9	10741	symbol	H. sapiens	10741	H. sapiens	RBBP9	RB binding protein 9, serine hydrolase	GO:0042127 regulation of cell proliferation;GO:0008283 cell proliferation;GO:0050794 regulation of cellular process			Nucleoplasm(Supported)				0.0	0.0	0.0	0.0	0.0	0.0	0.0	0.0	0.0	0.0	0.0	0.0	0.0	0.0	0.0	0.0	0.0	0.0	0.0	0.0
GPR35	2859	symbol	H. sapiens	2859	H. sapiens	GPR35	G protein-coupled receptor 35	GO:1901386 negative regulation of voltage-gated calcium channel activity;GO:1904456 negative regulation of neuronal action potential;GO:1901020 negative regulation of calcium ion transmembrane transporter activity		G-protein coupled receptors/GPCRs excl olfactory receptors;Transporters					0.0	0.0	1.0	0.0	1.0	1.0	0.0	0.0	0.0	0.0	1.0	0.0	1.0	0.0	0.0	0.0	0.0	0.0	0.0	0.0
CDH20	28316	symbol	H. sapiens	28316	H. sapiens	CDH20	cadherin 20	GO:0007156 homophilic cell adhesion via plasma membrane adhesion molecules;GO:0098742 cell-cell adhesion via plasma-membrane adhesion molecules;GO:0098609 cell-cell adhesion							0.0	0.0	0.0	0.0	0.0	0.0	0.0	1.0	0.0	0.0	0.0	0.0	0.0	0.0	0.0	0.0	0.0	0.0	0.0	0.0
ITSN1	6453	symbol	H. sapiens	6453	H. sapiens	ITSN1	intersectin 1	GO:0048488 synaptic vesicle endocytosis;GO:0048013 ephrin receptor signaling pathway;GO:0051897 positive regulation of protein kinase B signaling			Plasma membrane(Supported)		(M83)PID CDC42 REG PATHWAY; (M62)PID EPHB FWD PATHWAY; (M214)PID ERBB1 INTERNALIZATION PATHWAY	(M5893)HALLMARK MITOTIC SPINDLE; (M5905)HALLMARK ADIPOGENESIS	0.0	0.0	0.0	0.0	0.0	0.0	0.0	0.0	0.0	0.0	1.0	0.0	0.0	0.0	0.0	0.0	0.0	0.0	0.0	0.0
DUOX2	50506	symbol	H. sapiens	50506	H. sapiens	DUOX2	dual oxidase 2	GO:0048855 adenohypophysis morphogenesis;GO:0048850 hypophysis morphogenesis;GO:0048852 diencephalon morphogenesis		Enzymes/ENZYME proteins/Oxidoreductases;Transporters/Transport Electron Carriers					0.0	0.0	1.0	0.0	0.0	0.0	0.0	0.0	0.0	0.0	0.0	0.0	0.0	0.0	0.0	0.0	0.0	0.0	0.0	0.0
LOC100507131						None	None	None	None	None	None	None	None	None	nan	nan	nan	nan	nan	nan	nan	nan	nan	nan	nan	nan	nan	nan	nan	nan	nan	nan	nan	nan
GABRG2	2566	symbol	H. sapiens	2566	H. sapiens	GABRG2	gamma-aminobutyric acid type A receptor gamma2 subunit	GO:0071420 cellular response to histamine;GO:0034776 response to histamine;GO:0051932 synaptic transmission, GABAergic		Transporters/Transporter channels and pores		Temazepam (Inhibitory extracellular ligand-gated ion channel activity);Adinazolam (Inhibitory extracellular ligand-gated ion channel activity);Midazolam (Inhibitory extracellular ligand-gated ion channel activity);Flurazepam (Inhibitory extracellular ligand-gated ion channel activity);Halazepam (Inhibitory extracellular ligand-gated ion channel activity);Diazepam (Inhibitory extracellular ligand-…			0.0	1.0	0.0	0.0	1.0	0.0	0.0	0.0	1.0	0.0	0.0	0.0	0.0	0.0	0.0	0.0	0.0	1.0	0.0	0.0
MECOM	2122	symbol	H. sapiens	2122	H. sapiens	MECOM	MDS1 and EVI1 complex locus	GO:0046329 negative regulation of JNK cascade;GO:0032873 negative regulation of stress-activated MAPK cascade;GO:0071425 hematopoietic stem cell proliferation		Transcription factors/Zinc-coordinating DNA-binding domains	Nuclear speckles(Supported)				0.0	0.0	0.0	0.0	0.0	0.0	0.0	0.0	0.0	0.0	0.0	0.0	0.0	0.0	0.0	0.0	0.0	0.0	0.0	0.0
ZNF385D-AS1	100874216	symbol	H. sapiens	100874216	H. sapiens	ZNF385D-AS1	ZNF385D antisense RNA 1								0.0	0.0	0.0	0.0	0.0	0.0	0.0	0.0	0.0	0.0	0.0	0.0	0.0	0.0	0.0	0.0	0.0	0.0	0.0	0.0
TCEB3B	51224	gene_synonym	H. sapiens	51224	H. sapiens	ELOA2	elongin A2	GO:0032784 regulation of DNA-templated transcription, elongation;GO:0006368 transcription elongation from RNA polymerase II promoter;GO:0006354 DNA-templated transcription, elongation							0.0	0.0	0.0	0.0	0.0	0.0	0.0	0.0	0.0	0.0	0.0	0.0	0.0	0.0	0.0	0.0	0.0	0.0	0.0	0.0
AVIL	10677	symbol	H. sapiens	10677	H. sapiens	AVIL	advillin	GO:0051693 actin filament capping;GO:0030835 negative regulation of actin filament depolymerization;GO:0030837 negative regulation of actin filament polymerization							0.0	0.0	0.0	0.0	0.0	0.0	1.0	0.0	0.0	0.0	0.0	0.0	0.0	0.0	0.0	0.0	0.0	0.0	1.0	0.0
TMC2	117532	symbol	H. sapiens	117532	H. sapiens	TMC2	transmembrane channel like 2	GO:0060005 vestibular reflex;GO:0050910 detection of mechanical stimulus involved in sensory perception of sound;GO:1903169 regulation of calcium ion transmembrane transport							0.0	0.0	0.0	0.0	0.0	1.0	0.0	0.0	0.0	0.0	0.0	0.0	1.0	0.0	0.0	0.0	0.0	0.0	0.0	0.0
AMER2	219287	symbol	H. sapiens	219287	H. sapiens	AMER2	APC membrane recruitment protein 2	GO:0090090 negative regulation of canonical Wnt signaling pathway;GO:0007398 ectoderm development;GO:0030178 negative regulation of Wnt signaling pathway							0.0	0.0	0.0	0.0	0.0	0.0	0.0	0.0	0.0	0.0	0.0	0.0	0.0	0.0	0.0	0.0	0.0	0.0	0.0	0.0
KCTD16	57528	symbol	H. sapiens	57528	H. sapiens	KCTD16	potassium channel tetramerization domain containing 16	GO:0008277 regulation of G-protein coupled receptor protein signaling pathway;GO:0051260 protein homooligomerization;GO:0051259 protein complex oligomerization			Nuclear speckles(Approved)				0.0	0.0	0.0	0.0	0.0	0.0	0.0	0.0	0.0	0.0	0.0	0.0	0.0	0.0	0.0	0.0	0.0	0.0	0.0	0.0
SLC17A7	57030	symbol	H. sapiens	57030	H. sapiens	SLC17A7	solute carrier family 17 member 7	GO:0097401 synaptic vesicle lumen acidification;GO:0042137 sequestering of neurotransmitter;GO:0051938 L-glutamate import		Transporters/Electrochemical Potential-driven transporters					0.0	1.0	0.0	0.0	0.0	1.0	0.0	0.0	1.0	0.0	0.0	0.0	1.0	0.0	0.0	0.0	0.0	1.0	0.0	0.0
PTX3	5806	symbol	H. sapiens	5806	H. sapiens	PTX3	pentraxin 3	GO:0044869 negative regulation by host of viral exo-alpha-sialidase activity;GO:0044866 modulation by host of viral exo-alpha-sialidase activity;GO:0052403 negative regulation by host of symbiont catalytic activity					(M2701)ST MYOCYTE AD PATHWAY; (M19043)ST ADRENERGIC	(M5930)HALLMARK EPITHELIAL MESENCHYMAL TRANSITION; (M5890)HALLMARK TNFA SIGNALING VIA NFKB	0.0	0.0	0.0	0.0	0.0	0.0	0.0	0.0	0.0	0.0	0.0	0.0	0.0	0.0	0.0	0.0	0.0	0.0	0.0	0.0
ZNF493	284443	symbol	H. sapiens	284443	H. sapiens	ZNF493	zinc finger protein 493	GO:0006355 regulation of transcription, DNA-templated;GO:1903506 regulation of nucleic acid-templated transcription;GO:0006351 transcription, DNA-templated		Transcription factors/Zinc-coordinating DNA-binding domains					0.0	0.0	0.0	0.0	0.0	0.0	0.0	0.0	0.0	0.0	0.0	0.0	0.0	0.0	0.0	0.0	0.0	0.0	0.0	0.0
HEPACAM	220296	symbol	H. sapiens	220296	H. sapiens	HEPACAM	hepatic and glial cell adhesion molecule	GO:0007050 cell cycle arrest;GO:0045786 negative regulation of cell cycle;GO:0040008 regulation of growth		Transporters/Accessory Factors Involved in Transport	Vesicles(Approved)				0.0	0.0	0.0	0.0	0.0	0.0	0.0	0.0	0.0	0.0	0.0	0.0	0.0	0.0	0.0	0.0	0.0	0.0	0.0	0.0
LENEP	55891	symbol	H. sapiens	55891	H. sapiens	LENEP	lens epithelial protein	GO:0007275 multicellular organism development;GO:0048856 anatomical structure development;GO:0032502 developmental process							0.0	0.0	0.0	0.0	0.0	0.0	0.0	0.0	0.0	0.0	0.0	0.0	0.0	0.0	0.0	0.0	0.0	0.0	0.0	0.0
MYH7B	57644	symbol	H. sapiens	57644	H. sapiens	MYH7B	myosin heavy chain 7B	GO:0007018 microtubule-based movement;GO:0007017 microtubule-based process;GO:0006928 movement of cell or subcellular component							0.0	0.0	0.0	0.0	0.0	0.0	0.0	0.0	0.0	0.0	0.0	0.0	0.0	0.0	0.0	0.0	0.0	0.0	0.0	0.0
KIAA0825	285600	symbol	H. sapiens	285600	H. sapiens	KIAA0825	KIAA0825								0.0	0.0	0.0	0.0	0.0	0.0	0.0	0.0	0.0	0.0	0.0	0.0	0.0	0.0	0.0	0.0	0.0	0.0	0.0	0.0
AFF3	3899	symbol	H. sapiens	3899	H. sapiens	AFF3	AF4/FMR2 family member 3	GO:0035116 embryonic hindlimb morphogenesis;GO:0035137 hindlimb morphogenesis;GO:0030326 embryonic limb morphogenesis			Nucleoplasm(Supported)Cytosol(Approved)				0.0	0.0	0.0	0.0	0.0	0.0	0.0	0.0	0.0	0.0	0.0	0.0	0.0	0.0	0.0	0.0	0.0	0.0	0.0	0.0
CUX2	23316	symbol	H. sapiens	23316	H. sapiens	CUX2	cut like homeobox 2	GO:0061003 positive regulation of dendritic spine morphogenesis;GO:2000463 positive regulation of excitatory postsynaptic potential;GO:0061001 regulation of dendritic spine morphogenesis		Transcription factors/Helix-turn-helix domains					0.0	1.0	0.0	0.0	0.0	1.0	1.0	0.0	0.0	0.0	0.0	1.0	0.0	0.0	0.0	0.0	0.0	0.0	0.0	0.0
ADGRF1	266977	symbol	H. sapiens	266977	H. sapiens	ADGRF1	adhesion G protein-coupled receptor F1	GO:0032793 positive regulation of CREB transcription factor activity;GO:0007189 adenylate cyclase-activating G-protein coupled receptor signaling pathway;GO:0007613 memory		G-protein coupled receptors/{Family 2 (B) receptors,GPCRs excl olfactory receptors}		751689 (G-protein coupled receptor activity)			0.0	0.0	0.0	0.0	0.0	0.0	0.0	0.0	0.0	0.0	0.0	1.0	1.0	0.0	0.0	0.0	0.0	0.0	0.0	0.0
SLC38A4	55089	symbol	H. sapiens	55089	H. sapiens	SLC38A4	solute carrier family 38 member 4	GO:0003333 amino acid transmembrane transport;GO:1905039 carboxylic acid transmembrane transport;GO:0006865 amino acid transport		Transporters/Electrochemical Potential-driven transporters					0.0	0.0	0.0	0.0	0.0	0.0	0.0	0.0	0.0	0.0	0.0	0.0	0.0	0.0	0.0	0.0	0.0	0.0	0.0	0.0
GLYATL1	92292	symbol	H. sapiens	92292	H. sapiens	GLYATL1	glycine-N-acyltransferase like 1	GO:0006541 glutamine metabolic process;GO:0009064 glutamine family amino acid metabolic process;GO:1901605 alpha-amino acid metabolic process		Enzymes/ENZYME proteins/Transferases	Cytosol;Golgi apparatus(Uncertain)	Glycine (Glycine n-acyltransferase activity)			0.0	0.0	0.0	0.0	0.0	0.0	0.0	0.0	0.0	0.0	0.0	0.0	0.0	0.0	0.0	0.0	0.0	0.0	0.0	0.0
GKN2	200504	symbol	H. sapiens	200504	H. sapiens	GKN2	gastrokine 2	GO:0042127 regulation of cell proliferation;GO:0008283 cell proliferation;GO:0050794 regulation of cellular process							0.0	0.0	0.0	0.0	0.0	0.0	0.0	0.0	0.0	0.0	0.0	0.0	0.0	0.0	0.0	0.0	0.0	0.0	0.0	0.0
IL10	3586	symbol	H. sapiens	3586	H. sapiens	IL10	interleukin 10	GO:0007253 cytoplasmic sequestering of NF-kappaB;GO:0045355 negative regulation of interferon-alpha biosynthetic process;GO:0002875 negative regulation of chronic inflammatory response to antigenic stimulus				AV411 (Interleukin-10 receptor binding);CRx-139 (Interleukin-10 receptor binding);LLL-3348 (Interleukin-10 receptor binding)	(M28)PID IL4 2PATHWAY; (M167)PID AP1 PATHWAY; (M2)PID SMAD2 3NUCLEAR PATHWAY	(M5950)HALLMARK ALLOGRAFT REJECTION; (M5947)HALLMARK IL2 STAT5 SIGNALING; (M5932)HALLMARK INFLAMMATORY RESPONSE	1.0	0.0	1.0	0.0	0.0	0.0	1.0	1.0	0.0	1.0	0.0	1.0	1.0	0.0	0.0	1.0	0.0	0.0	0.0	0.0
ZNF224	7767	symbol	H. sapiens	7767	H. sapiens	ZNF224	zinc finger protein 224	GO:0000122 negative regulation of transcription by RNA polymerase II;GO:0045892 negative regulation of transcription, DNA-templated;GO:1903507 negative regulation of nucleic acid-templated transcription		Transcription factors/Zinc-coordinating DNA-binding domains	Nuclear membrane;Nucleus(Supported)				0.0	0.0	0.0	0.0	0.0	0.0	0.0	0.0	0.0	0.0	0.0	0.0	0.0	0.0	0.0	0.0	0.0	0.0	0.0	0.0
COLEC10	10584	symbol	H. sapiens	10584	H. sapiens	COLEC10	collectin subfamily member 10	GO:0001867 complement activation, lectin pathway;GO:0050918 positive chemotaxis;GO:0006956 complement activation					(M5880)NABA ECM AFFILIATED; (M5885)NABA MATRISOME ASSOCIATED; (M5889)NABA MATRISOME		0.0	0.0	0.0	0.0	0.0	0.0	1.0	0.0	0.0	0.0	0.0	0.0	0.0	0.0	0.0	0.0	0.0	0.0	0.0	0.0
CR1	1378	symbol	H. sapiens	1378	H. sapiens	CR1	complement C3b/C4b receptor 1 (Knops blood group)	GO:0045959 negative regulation of complement activation, classical pathway;GO:0045957 negative regulation of complement activation, alternative pathway;GO:0030450 regulation of complement activation, classical pathway		Blood group antigen proteins;CD markers				(M5921)HALLMARK COMPLEMENT	1.0	0.0	0.0	0.0	0.0	0.0	0.0	0.0	0.0	1.0	0.0	0.0	0.0	0.0	0.0	1.0	0.0	0.0	0.0	0.0
ZEB2	9839	symbol	H. sapiens	9839	H. sapiens	ZEB2	zinc finger E-box binding homeobox 2	GO:1902748 positive regulation of lens fiber cell differentiation;GO:0021540 corpus callosum morphogenesis;GO:0021957 corticospinal tract morphogenesis		Transcription factors/Helix-turn-helix domains	Cytosol;Nucleoli;Nucleus(Approved)				0.0	0.0	0.0	0.0	0.0	0.0	1.0	0.0	0.0	0.0	0.0	0.0	0.0	0.0	0.0	0.0	0.0	0.0	0.0	0.0
SLC4A9	83697	symbol	H. sapiens	83697	H. sapiens	SLC4A9	solute carrier family 4 member 9	GO:0051453 regulation of intracellular pH;GO:0015701 bicarbonate transport;GO:0030641 regulation of cellular pH		Transporters/Electrochemical Potential-driven transporters					0.0	0.0	0.0	0.0	0.0	0.0	0.0	0.0	0.0	0.0	0.0	0.0	0.0	0.0	0.0	0.0	0.0	0.0	0.0	0.0
MIR100HG	399959	symbol	H. sapiens	399959	H. sapiens	MIR100HG	mir-100-let-7a-2-mir-125b-1 cluster host gene								0.0	0.0	0.0	0.0	0.0	0.0	0.0	0.0	0.0	0.0	0.0	0.0	0.0	0.0	0.0	0.0	0.0	0.0	0.0	0.0
KIAA0825	285600	symbol	H. sapiens	285600	H. sapiens	KIAA0825	KIAA0825								0.0	0.0	0.0	0.0	0.0	0.0	0.0	0.0	0.0	0.0	0.0	0.0	0.0	0.0	0.0	0.0	0.0	0.0	0.0	0.0
TNP2	7142	symbol	H. sapiens	7142	H. sapiens	TNP2	transition protein 2	GO:0035093 spermatogenesis, exchange of chromosomal proteins;GO:0035092 sperm chromatin condensation;GO:0007289 spermatid nucleus differentiation						(M5951)HALLMARK SPERMATOGENESIS	0.0	0.0	0.0	0.0	0.0	0.0	0.0	0.0	0.0	0.0	0.0	0.0	0.0	0.0	0.0	0.0	0.0	0.0	0.0	0.0
C4orf45	152940	symbol	H. sapiens	152940	H. sapiens	C4orf45	chromosome 4 open reading frame 45								0.0	0.0	0.0	0.0	0.0	0.0	0.0	0.0	0.0	0.0	0.0	0.0	0.0	0.0	0.0	0.0	0.0	0.0	0.0	0.0
RIMKLA	284716	symbol	H. sapiens	284716	H. sapiens	RIMKLA	ribosomal modification protein rimK like family member A	GO:0008652 cellular amino acid biosynthetic process;GO:0006520 cellular amino acid metabolic process;GO:0046394 carboxylic acid biosynthetic process		Enzymes/ENZYME proteins/Ligase	Nucleoli fibrillar center(Uncertain)				0.0	0.0	0.0	0.0	0.0	0.0	0.0	0.0	0.0	0.0	0.0	0.0	0.0	0.0	0.0	0.0	0.0	0.0	0.0	0.0
MIR133A1HG	102723167	symbol	H. sapiens	102723167	H. sapiens	MIR133A1HG	MIR133A1 host gene								0.0	0.0	0.0	0.0	0.0	0.0	0.0	0.0	0.0	0.0	0.0	0.0	0.0	0.0	0.0	0.0	0.0	0.0	0.0	0.0
P2RY13	53829	symbol	H. sapiens	53829	H. sapiens	P2RY13	purinergic receptor P2Y13	GO:0007194 negative regulation of adenylate cyclase activity;GO:0030818 negative regulation of cAMP biosynthetic process;GO:0045761 regulation of adenylate cyclase activity		G-protein coupled receptors/{Adenosine and adenine nucleotide receptors,GPCRs excl olfactory receptors}					0.0	0.0	0.0	0.0	1.0	0.0	0.0	0.0	0.0	0.0	0.0	0.0	0.0	0.0	0.0	0.0	0.0	0.0	0.0	0.0
HHIPL1	84439	symbol	H. sapiens	84439	H. sapiens	HHIPL1	HHIP like 1	GO:0006898 receptor-mediated endocytosis;GO:0006897 endocytosis;GO:0098657 import into cell							0.0	0.0	0.0	0.0	0.0	0.0	0.0	0.0	0.0	0.0	0.0	0.0	0.0	0.0	0.0	0.0	0.0	0.0	0.0	0.0
AHDC1	27245	symbol	H. sapiens	27245	H. sapiens	AHDC1	AT-hook DNA binding motif containing 1				Nucleus(Supported)				0.0	0.0	0.0	0.0	0.0	0.0	0.0	0.0	0.0	0.0	0.0	0.0	0.0	0.0	0.0	0.0	0.0	0.0	0.0	0.0
MGC15885	197003	symbol	H. sapiens	197003	H. sapiens	MGC15885	uncharacterized protein MGC15885								0.0	0.0	0.0	0.0	0.0	0.0	0.0	0.0	0.0	0.0	0.0	0.0	0.0	0.0	0.0	0.0	0.0	0.0	0.0	0.0
SPTA1	6708	symbol	H. sapiens	6708	H. sapiens	SPTA1	spectrin alpha, erythrocytic 1	GO:0051693 actin filament capping;GO:0030835 negative regulation of actin filament depolymerization;GO:0030837 negative regulation of actin filament polymerization						(M5945)HALLMARK HEME METABOLISM	1.0	0.0	0.0	0.0	0.0	0.0	1.0	1.0	1.0	0.0	0.0	0.0	0.0	0.0	0.0	0.0	0.0	0.0	1.0	0.0
PPP1R2P2	54036	symbol	H. sapiens	54036	H. sapiens	PPP1R2P2	protein phosphatase 1 regulatory inhibitor subunit 2 pseudogene 2								0.0	0.0	0.0	0.0	0.0	0.0	0.0	0.0	0.0	0.0	0.0	0.0	0.0	0.0	0.0	0.0	0.0	0.0	0.0	0.0
LOC100128239	100128239	Gene_ID	H. sapiens	100128239	H. sapiens	LOC100128239	uncharacterized LOC100128239								0.0	0.0	0.0	0.0	0.0	0.0	0.0	0.0	0.0	0.0	0.0	0.0	0.0	0.0	0.0	0.0	0.0	0.0	0.0	0.0
HLA-DRB3	3125	symbol	H. sapiens	3125	H. sapiens	HLA-DRB3	major histocompatibility complex, class II, DR beta 3	GO:0031295 T cell costimulation;GO:0050852 T cell receptor signaling pathway;GO:0031294 lymphocyte costimulation							1.0	0.0	1.0	0.0	0.0	0.0	0.0	1.0	1.0	0.0	0.0	0.0	0.0	0.0	0.0	0.0	0.0	0.0	0.0	0.0
C9orf84	158401	symbol	H. sapiens	158401	H. sapiens	C9orf84	chromosome 9 open reading frame 84				Cytosol;Vesicles(Approved)				0.0	0.0	0.0	0.0	0.0	0.0	0.0	0.0	0.0	0.0	0.0	0.0	0.0	0.0	0.0	0.0	0.0	0.0	0.0	0.0
KRT72	140807	symbol	H. sapiens	140807	H. sapiens	KRT72	keratin 72	GO:0070268 cornification;GO:0031424 keratinization;GO:0030216 keratinocyte differentiation							0.0	0.0	0.0	0.0	0.0	0.0	0.0	0.0	0.0	0.0	0.0	0.0	0.0	0.0	0.0	0.0	0.0	0.0	0.0	0.0
PRR18	285800	symbol	H. sapiens	285800	H. sapiens	PRR18	proline rich 18								0.0	0.0	0.0	0.0	0.0	0.0	0.0	0.0	0.0	0.0	0.0	0.0	0.0	0.0	0.0	0.0	0.0	0.0	0.0	0.0
SLCO2B1	11309	symbol	H. sapiens	11309	H. sapiens	SLCO2B1	solute carrier organic anion transporter family member 2B1	GO:0015721 bile acid and bile salt transport;GO:0043252 sodium-independent organic anion transport;GO:0015718 monocarboxylic acid transport		Transporters/Electrochemical Potential-driven transporters		Rifampicin (Sodium-independent organic anion transmembrane transporter activity);Ergoloid mesylate (Sodium-independent organic anion transmembrane transporter activity)			0.0	0.0	0.0	0.0	0.0	0.0	0.0	0.0	0.0	0.0	0.0	0.0	0.0	0.0	0.0	0.0	0.0	0.0	0.0	0.0
SRMS	6725	symbol	H. sapiens	6725	H. sapiens	SRMS	src-related kinase lacking C-terminal regulatory tyrosine and N-terminal myristylation sites	GO:0038083 peptidyl-tyrosine autophosphorylation;GO:0018108 peptidyl-tyrosine phosphorylation;GO:0046777 protein autophosphorylation	Tyr protein kinase family	Enzymes/{ENZYME proteins/Transferases,Kinases/Tyr protein kinases}	Actin filaments;Cytosol;Intermediate filaments(Approved)				0.0	0.0	0.0	1.0	0.0	0.0	0.0	0.0	0.0	0.0	0.0	0.0	0.0	0.0	0.0	0.0	0.0	0.0	0.0	0.0
COL1A2	1278	symbol	H. sapiens	1278	H. sapiens	COL1A2	collagen type I alpha 2 chain	GO:0070208 protein heterotrimerization;GO:0043589 skin morphogenesis;GO:0030199 collagen fibril organization			Endoplasmic reticulum(Supported)	Collagenase clostridium histolyticum (Protein binding, bridging)	(M274)PID LYMPH ANGIOGENESIS PATHWAY; (M65)PID FRA PATHWAY; (M53)PID INTEGRIN3 PATHWAY	(M5942)HALLMARK UV RESPONSE DN; (M5930)HALLMARK EPITHELIAL MESENCHYMAL TRANSITION	0.0	0.0	1.0	1.0	0.0	0.0	0.0	0.0	0.0	1.0	1.0	0.0	0.0	0.0	0.0	1.0	0.0	0.0	0.0	0.0
CNN1	1264	symbol	H. sapiens	1264	H. sapiens	CNN1	calponin 1	GO:1904706 negative regulation of vascular smooth muscle cell proliferation;GO:1904705 regulation of vascular smooth muscle cell proliferation;GO:0048662 negative regulation of smooth muscle cell proliferation			Actin filaments(Approved)				0.0	0.0	0.0	0.0	0.0	0.0	0.0	0.0	0.0	0.0	0.0	0.0	0.0	0.0	0.0	0.0	0.0	0.0	1.0	0.0
SLC16A14	151473	symbol	H. sapiens	151473	H. sapiens	SLC16A14	solute carrier family 16 member 14	GO:0015718 monocarboxylic acid transport;GO:0046942 carboxylic acid transport;GO:0015849 organic acid transport		Transporters/Electrochemical Potential-driven transporters	Endoplasmic reticulum(Approved)				0.0	0.0	0.0	0.0	0.0	0.0	0.0	0.0	0.0	0.0	0.0	0.0	0.0	0.0	0.0	0.0	0.0	0.0	0.0	0.0
KCNJ5	3762	symbol	H. sapiens	3762	H. sapiens	KCNJ5	potassium voltage-gated channel subfamily J member 5	GO:0098914 membrane repolarization during atrial cardiac muscle cell action potential;GO:0086014 atrial cardiac muscle cell action potential;GO:0098915 membrane repolarization during ventricular cardiac muscle cell action potential		Transporters/Transporter channels and pores;Voltage-gated ion channels/Inwardly Rectifying Potassium Channels		Ethanol (G-protein activated inward rectifier potassium channel activity);Glyburide (G-protein activated inward rectifier potassium channel activity)	(M2701)ST MYOCYTE AD PATHWAY; (M18342)ST G ALPHA I PATHWAY; (M19043)ST ADRENERGIC		0.0	0.0	0.0	0.0	0.0	1.0	0.0	0.0	1.0	0.0	0.0	0.0	0.0	0.0	0.0	0.0	0.0	1.0	1.0	0.0
CAPN14	440854	symbol	H. sapiens	440854	H. sapiens	CAPN14	calpain 14	GO:0006508 proteolysis;GO:0019538 protein metabolic process;GO:1901564 organonitrogen compound metabolic process		Enzymes/Peptidases/Cysteine-type peptidases					0.0	0.0	0.0	0.0	0.0	0.0	0.0	0.0	0.0	0.0	0.0	0.0	0.0	0.0	0.0	0.0	0.0	0.0	0.0	0.0
PDZRN3	23024	symbol	H. sapiens	23024	H. sapiens	PDZRN3	PDZ domain containing ring finger 3	GO:0007528 neuromuscular junction development;GO:0050808 synapse organization;GO:0016567 protein ubiquitination		Enzymes/ENZYME proteins/Transferases	Cytosol;Nucleus(Supported)				0.0	0.0	0.0	0.0	0.0	0.0	0.0	0.0	0.0	0.0	0.0	1.0	0.0	0.0	0.0	0.0	0.0	0.0	0.0	0.0
PITPNC1	26207	symbol	H. sapiens	26207	H. sapiens	PITPNC1	phosphatidylinositol transfer protein cytoplasmic 1	GO:0015914 phospholipid transport;GO:0015748 organophosphate ester transport;GO:0006869 lipid transport			Cytosol;Nucleoplasm(Approved)			(M5939)HALLMARK P53 PATHWAY	0.0	0.0	0.0	0.0	0.0	0.0	0.0	0.0	0.0	0.0	0.0	0.0	0.0	0.0	0.0	0.0	0.0	0.0	0.0	0.0
ST8SIA4	7903	symbol	H. sapiens	7903	H. sapiens	ST8SIA4	ST8 alpha-N-acetyl-neuraminide alpha-2,8-sialyltransferase 4	GO:0001574 ganglioside biosynthetic process;GO:0006688 glycosphingolipid biosynthetic process;GO:0001573 ganglioside metabolic process			Golgi apparatus(Approved)			(M5913)HALLMARK INTERFERON GAMMA RESPONSE; (M5950)HALLMARK ALLOGRAFT REJECTION	0.0	0.0	0.0	0.0	0.0	0.0	0.0	0.0	0.0	0.0	0.0	0.0	0.0	0.0	0.0	0.0	0.0	0.0	0.0	0.0
ZCCHC2	54877	symbol	H. sapiens	54877	H. sapiens	ZCCHC2	zinc finger CCHC-type containing 2				Cytosol;Nucleoli;Nucleus(Approved)				0.0	0.0	0.0	0.0	0.0	0.0	0.0	0.0	0.0	0.0	0.0	0.0	0.0	0.0	0.0	0.0	0.0	0.0	0.0	0.0
RPL13AP17	399670	symbol	H. sapiens	399670	H. sapiens	RPL13AP17	ribosomal protein L13a pseudogene 17								0.0	0.0	0.0	0.0	0.0	0.0	0.0	0.0	0.0	0.0	0.0	0.0	0.0	0.0	0.0	0.0	0.0	0.0	0.0	0.0
FREM3	166752	symbol	H. sapiens	166752	H. sapiens	FREM3	FRAS1 related extracellular matrix 3	GO:0007155 cell adhesion;GO:0022610 biological adhesion;GO:0007154 cell communication					(M5880)NABA ECM AFFILIATED; (M5885)NABA MATRISOME ASSOCIATED; (M5889)NABA MATRISOME		0.0	0.0	0.0	0.0	0.0	0.0	0.0	0.0	0.0	0.0	0.0	0.0	0.0	0.0	0.0	0.0	0.0	0.0	0.0	0.0
KIF5A	3798	symbol	H. sapiens	3798	H. sapiens	KIF5A	kinesin family member 5A	GO:0098971 anterograde dendritic transport of neurotransmitter receptor complex;GO:0098937 anterograde dendritic transport;GO:0098935 dendritic transport			Cytosol;Mitotic spindle;Nucleoplasm(Approved)			(M5891)HALLMARK HYPOXIA	1.0	1.0	0.0	0.0	0.0	0.0	1.0	0.0	1.0	1.0	0.0	1.0	0.0	0.0	0.0	0.0	0.0	0.0	0.0	0.0
TBC1D8B	54885	symbol	H. sapiens	54885	H. sapiens	TBC1D8B	TBC1 domain family member 8B	GO:0031338 regulation of vesicle fusion;GO:0090630 activation of GTPase activity;GO:0006906 vesicle fusion			Cytosol(Approved)				0.0	0.0	0.0	0.0	0.0	0.0	0.0	0.0	0.0	0.0	0.0	0.0	0.0	0.0	0.0	0.0	0.0	0.0	0.0	0.0
EPX	8288	symbol	H. sapiens	8288	H. sapiens	EPX	eosinophil peroxidase	GO:0032714 negative regulation of interleukin-5 production;GO:0072677 eosinophil migration;GO:0032693 negative regulation of interleukin-10 production		Enzymes/ENZYME proteins/Oxidoreductases		Melatonin (Peroxidase activity)			1.0	0.0	0.0	0.0	0.0	0.0	0.0	0.0	0.0	0.0	0.0	0.0	0.0	0.0	0.0	0.0	0.0	0.0	0.0	0.0
IL17F	112744	symbol	H. sapiens	112744	H. sapiens	IL17F	interleukin 17F	GO:0042109 lymphotoxin A biosynthetic process;GO:0097400 interleukin-17-mediated signaling pathway;GO:0045423 regulation of granulocyte macrophage colony-stimulating factor biosynthetic process					(M196)PID IL23 PATHWAY; (M5883)NABA SECRETED FACTORS; (M5885)NABA MATRISOME ASSOCIATED		1.0	0.0	1.0	0.0	0.0	0.0	0.0	0.0	0.0	0.0	0.0	0.0	0.0	0.0	0.0	0.0	0.0	0.0	0.0	0.0
LAX1	54900	symbol	H. sapiens	54900	H. sapiens	LAX1	lymphocyte transmembrane adaptor 1	GO:0000188 inactivation of MAPK activity;GO:0043407 negative regulation of MAP kinase activity;GO:0050868 negative regulation of T cell activation			Cytosol;Golgi apparatus;Plasma membrane(Enhanced)				1.0	0.0	0.0	0.0	0.0	0.0	0.0	1.0	0.0	0.0	0.0	0.0	0.0	0.0	0.0	0.0	0.0	0.0	0.0	0.0
AKT3	10000	symbol	H. sapiens	10000	H. sapiens	AKT3	AKT serine/threonine kinase 3	GO:1905653 positive regulation of artery morphogenesis;GO:0090050 positive regulation of cell migration involved in sprouting angiogenesis;GO:1905651 regulation of artery morphogenesis	AGC Ser/Thr protein kinase family	Enzymes/{ENZYME proteins/Transferases,Kinases/AGC Ser/Thr protein kinases};RAS pathway related proteins	Cytosol(Supported)		(M18895)SA TRKA RECEPTOR; (M12771)SA PTEN PATHWAY; (M9378)ST INTERLEUKIN 4 PATHWAY	(M5957)HALLMARK PANCREAS BETA CELLS; (M5942)HALLMARK UV RESPONSE DN; (M5915)HALLMARK APICAL JUNCTION	1.0	0.0	1.0	1.0	0.0	0.0	0.0	0.0	1.0	1.0	0.0	0.0	0.0	0.0	0.0	0.0	1.0	0.0	0.0	0.0
FBXL22	283807	symbol	H. sapiens	283807	H. sapiens	FBXL22	F-box and leucine rich repeat protein 22	GO:0043161 proteasome-mediated ubiquitin-dependent protein catabolic process;GO:0000209 protein polyubiquitination;GO:0043687 post-translational protein modification			Cytosol;Nucleoli(Uncertain)				0.0	0.0	0.0	0.0	0.0	0.0	0.0	0.0	0.0	0.0	0.0	0.0	0.0	0.0	0.0	0.0	0.0	0.0	0.0	0.0
GRIN2C	2905	symbol	H. sapiens	2905	H. sapiens	GRIN2C	glutamate ionotropic receptor NMDA type subunit 2C	GO:0098976 excitatory chemical synaptic transmission;GO:0097553 calcium ion transmembrane import into cytosol;GO:0060402 calcium ion transport into cytosol		Transporters/Transporter channels and pores		L-Glutamic Acid (Nmda glutamate receptor activity);Glycine (Nmda glutamate receptor activity);Pethidine (Nmda glutamate receptor activity);Tenocyclidine (Nmda glutamate receptor activity)			0.0	1.0	0.0	0.0	1.0	1.0	0.0	0.0	1.0	1.0	0.0	0.0	1.0	0.0	0.0	0.0	0.0	1.0	0.0	0.0
CPXM2	119587	symbol	H. sapiens	119587	H. sapiens	CPXM2	carboxypeptidase X, M14 family member 2	GO:0016485 protein processing;GO:0051604 protein maturation;GO:0006518 peptide metabolic process		Enzymes/Peptidases/Metallopeptidases					0.0	0.0	0.0	0.0	0.0	0.0	0.0	0.0	0.0	0.0	0.0	0.0	0.0	0.0	0.0	0.0	0.0	0.0	0.0	0.0
DACH1	1602	symbol	H. sapiens	1602	H. sapiens	DACH1	dachshund family transcription factor 1	GO:0010944 negative regulation of transcription by competitive promoter binding;GO:0060244 negative regulation of cell proliferation involved in contact inhibition;GO:0033262 regulation of nuclear cell cycle DNA replication			Nucleoplasm(Supported)Vesicles(Approved)				0.0	0.0	0.0	0.0	0.0	0.0	0.0	0.0	0.0	0.0	0.0	0.0	0.0	0.0	0.0	0.0	0.0	0.0	0.0	0.0
WDFY4	57705	symbol	H. sapiens	57705	H. sapiens	WDFY4	WDFY family member 4				Cytosol;Nucleoplasm(Approved)				0.0	0.0	0.0	0.0	0.0	0.0	0.0	0.0	0.0	0.0	0.0	0.0	0.0	0.0	0.0	0.0	0.0	0.0	0.0	0.0
GIMAP1	170575	symbol	H. sapiens	170575	H. sapiens	GIMAP1	GTPase, IMAP family member 1				Endoplasmic reticulum(Supported)				0.0	0.0	0.0	0.0	0.0	0.0	0.0	0.0	0.0	0.0	0.0	0.0	0.0	0.0	0.0	0.0	0.0	0.0	0.0	0.0
NAP1L2	4674	symbol	H. sapiens	4674	H. sapiens	NAP1L2	nucleosome assembly protein 1 like 2	GO:0071442 positive regulation of histone H3-K14 acetylation;GO:2000617 positive regulation of histone H3-K9 acetylation;GO:0071440 regulation of histone H3-K14 acetylation			Cytosol;Plasma membrane(Enhanced)Vesicles(Approved)			(M5953)HALLMARK KRAS SIGNALING UP	0.0	0.0	0.0	0.0	0.0	0.0	1.0	0.0	0.0	0.0	0.0	0.0	0.0	0.0	0.0	0.0	0.0	0.0	0.0	0.0
FOXJ1	2302	symbol	H. sapiens	2302	H. sapiens	FOXJ1	forkhead box J1	GO:0072016 glomerular parietal epithelial cell development;GO:1901248 positive regulation of lung ciliated cell differentiation;GO:0002897 positive regulation of central B cell tolerance induction		Transcription factors/Helix-turn-helix domains					1.0	0.0	0.0	0.0	0.0	0.0	0.0	1.0	0.0	0.0	0.0	0.0	0.0	0.0	0.0	0.0	0.0	0.0	1.0	0.0
FTMT	94033	symbol	H. sapiens	94033	H. sapiens	FTMT	ferritin mitochondrial	GO:0006880 intracellular sequestering of iron ion;GO:1904234 positive regulation of aconitate hydratase activity;GO:1904231 positive regulation of succinate dehydrogenase activity		Enzymes/ENZYME proteins/Oxidoreductases					0.0	0.0	0.0	0.0	0.0	0.0	0.0	0.0	0.0	0.0	0.0	0.0	1.0	0.0	0.0	0.0	0.0	0.0	0.0	0.0
ZNF702P	79986	symbol	H. sapiens	79986	H. sapiens	ZNF702P	zinc finger protein 702, pseudogene	GO:0006355 regulation of transcription, DNA-templated;GO:1903506 regulation of nucleic acid-templated transcription;GO:0006351 transcription, DNA-templated							0.0	0.0	0.0	0.0	0.0	0.0	0.0	0.0	0.0	0.0	0.0	0.0	0.0	0.0	0.0	0.0	0.0	0.0	0.0	0.0
SYNE1	23345	symbol	H. sapiens	23345	H. sapiens	SYNE1	spectrin repeat containing nuclear envelope protein 1	GO:0090292 nuclear matrix anchoring at nuclear membrane;GO:0043578 nuclear matrix organization;GO:0090286 cytoskeletal anchoring at nuclear membrane			Nuclear membrane;Nucleoplasm(Supported)			(M5942)HALLMARK UV RESPONSE DN	0.0	0.0	0.0	0.0	0.0	0.0	0.0	0.0	0.0	0.0	0.0	0.0	1.0	0.0	0.0	0.0	0.0	0.0	0.0	0.0
1-Mar						None	None	None	None	None	None	None	None	None	nan	nan	nan	nan	nan	nan	nan	nan	nan	nan	nan	nan	nan	nan	nan	nan	nan	nan	nan	nan
CCDC57	284001	symbol	H. sapiens	284001	H. sapiens	CCDC57	coiled-coil domain containing 57				Cytosol;Microtubule organizing center;Microtubules(Approved)				0.0	0.0	0.0	0.0	0.0	0.0	0.0	0.0	0.0	0.0	0.0	0.0	0.0	0.0	0.0	0.0	0.0	0.0	0.0	0.0
APOA1	335	symbol	H. sapiens	335	H. sapiens	APOA1	apolipoprotein A1	GO:0010903 negative regulation of very-low-density lipoprotein particle remodeling;GO:0010901 regulation of very-low-density lipoprotein particle remodeling;GO:0050713 negative regulation of interleukin-1 beta secretion			Cytosol;Vesicles(Approved)		(M106)PID HNF3B PATHWAY	(M5948)HALLMARK BILE ACID METABOLISM; (M5946)HALLMARK COAGULATION	1.0	0.0	1.0	0.0	0.0	0.0	1.0	1.0	0.0	1.0	1.0	0.0	1.0	0.0	0.0	1.0	0.0	0.0	1.0	0.0
FRMD8	83786	symbol	H. sapiens	83786	H. sapiens	FRMD8	FERM domain containing 8				Cytosol;Nucleoli;Nucleus(Approved)				0.0	0.0	0.0	0.0	0.0	0.0	0.0	0.0	0.0	0.0	0.0	0.0	0.0	0.0	0.0	0.0	0.0	0.0	0.0	0.0
OPALIN	93377	symbol	H. sapiens	93377	H. sapiens	OPALIN	oligodendrocytic myelin paranodal and inner loop protein								0.0	0.0	0.0	0.0	0.0	0.0	0.0	0.0	0.0	0.0	0.0	0.0	0.0	0.0	0.0	0.0	0.0	0.0	0.0	0.0
MEI1	150365	symbol	H. sapiens	150365	H. sapiens	MEI1	meiotic double-stranded break formation protein 1	GO:0045141 meiotic telomere clustering;GO:0090220 chromosome localization to nuclear envelope involved in homologous chromosome segregation;GO:0007141 male meiosis I			Nucleoplasm;Plasma membrane(Uncertain)				0.0	0.0	0.0	0.0	0.0	0.0	0.0	0.0	0.0	0.0	0.0	0.0	0.0	0.0	0.0	0.0	0.0	0.0	0.0	0.0
CACNA1C	775	symbol	H. sapiens	775	H. sapiens	CACNA1C	calcium voltage-gated channel subunit alpha1 C	GO:0010881 regulation of cardiac muscle contraction by regulation of the release of sequestered calcium ion;GO:0010880 regulation of release of sequestered calcium ion into cytosol by sarcoplasmic reticulum;GO:0098912 membrane depolarization during atrial cardiac muscle cell action potential		Transporters/Transporter channels and pores;Voltage-gated ion channels/Voltage-Gated Calcium Channels		Isradipine (Voltage-gated calcium channel activity);Ibutilide (Voltage-gated calcium channel activity);Amlodipine (Voltage-gated calcium channel activity);Nimodipine (Voltage-gated calcium channel activity);Nisoldipine (Voltage-gated calcium channel activity);Cinnarizine (Voltage-gated calcium channel activity);Nicardipine (Voltage-gated calcium channel activity);Magnesium Sulfate (Voltage-gated …			0.0	1.0	0.0	0.0	0.0	1.0	0.0	0.0	1.0	0.0	0.0	0.0	1.0	0.0	0.0	0.0	0.0	1.0	1.0	0.0
LUZP4	51213	symbol	H. sapiens	51213	H. sapiens	LUZP4	leucine zipper protein 4	GO:0051028 mRNA transport;GO:0050658 RNA transport;GO:0050657 nucleic acid transport							0.0	0.0	0.0	0.0	0.0	0.0	0.0	0.0	0.0	0.0	0.0	0.0	0.0	0.0	0.0	0.0	0.0	0.0	0.0	0.0
CHST8	64377	symbol	H. sapiens	64377	H. sapiens	CHST8	carbohydrate sulfotransferase 8	GO:0030166 proteoglycan biosynthetic process;GO:0006029 proteoglycan metabolic process;GO:0042446 hormone biosynthetic process						(M5907)HALLMARK ESTROGEN RESPONSE LATE	0.0	0.0	0.0	0.0	0.0	0.0	0.0	0.0	0.0	0.0	0.0	0.0	0.0	0.0	0.0	0.0	0.0	0.0	0.0	0.0
LRRN4	164312	symbol	H. sapiens	164312	H. sapiens	LRRN4	leucine rich repeat neuronal 4	GO:0008542 visual learning;GO:0007616 long-term memory;GO:0008306 associative learning			Cytosol;Nucleoli(Approved)				0.0	0.0	0.0	0.0	0.0	0.0	0.0	0.0	0.0	0.0	0.0	0.0	0.0	0.0	0.0	0.0	0.0	0.0	0.0	0.0
RNF157	114804	symbol	H. sapiens	114804	H. sapiens	RNF157	ring finger protein 157				Golgi apparatus;Vesicles(Approved)				0.0	0.0	0.0	0.0	0.0	0.0	0.0	0.0	0.0	0.0	0.0	0.0	0.0	0.0	0.0	0.0	0.0	0.0	0.0	0.0
FMN1	342184	symbol	H. sapiens	342184	H. sapiens	FMN1	formin 1	GO:0072092 ureteric bud invasion;GO:0072093 metanephric renal vesicle formation;GO:0060677 ureteric bud elongation			Cytosol;Nucleoplasm(Supported)		(M184)PID ECADHERIN KERATINOCYTE PATHWAY		1.0	0.0	0.0	0.0	0.0	0.0	1.0	0.0	0.0	0.0	0.0	0.0	0.0	0.0	0.0	0.0	0.0	0.0	1.0	0.0
FCRL1	115350	symbol	H. sapiens	115350	H. sapiens	FCRL1	Fc receptor like 1	GO:0042113 B cell activation;GO:0046649 lymphocyte activation;GO:0045321 leukocyte activation		CD markers					0.0	0.0	0.0	0.0	0.0	0.0	0.0	0.0	0.0	0.0	0.0	0.0	0.0	0.0	0.0	0.0	0.0	0.0	0.0	0.0
SMAD4	4089	symbol	H. sapiens	4089	H. sapiens	SMAD4	SMAD family member 4	GO:1905305 negative regulation of cardiac myofibril assembly;GO:0003251 positive regulation of cell proliferation involved in heart valve morphogenesis;GO:0033686 positive regulation of luteinizing hormone secretion		Transcription factors	Cytosol;Nucleoplasm(Supported)Centrosome(Approved)		(M203)PID ALK2 PATHWAY; (M228)PID SMAD2 3PATHWAY; (M185)PID ALK1 PATHWAY		1.0	0.0	1.0	0.0	0.0	0.0	1.0	0.0	0.0	0.0	0.0	0.0	0.0	0.0	0.0	0.0	1.0	0.0	1.0	0.0
NME9	347736	symbol	H. sapiens	347736	H. sapiens	NME9	NME/NM23 family member 9	GO:0006183 GTP biosynthetic process;GO:0006228 UTP biosynthetic process;GO:0006241 CTP biosynthetic process							0.0	0.0	0.0	0.0	0.0	0.0	0.0	0.0	0.0	0.0	0.0	0.0	0.0	0.0	0.0	0.0	0.0	0.0	0.0	0.0
PDZK1IP1	10158	symbol	H. sapiens	10158	H. sapiens	PDZK1IP1	PDZK1 interacting protein 1				Cytosol;Nuclear speckles(Approved)			(M5945)HALLMARK HEME METABOLISM	0.0	0.0	0.0	0.0	0.0	0.0	0.0	0.0	0.0	0.0	0.0	0.0	0.0	0.0	0.0	0.0	0.0	0.0	0.0	0.0
AXIN2	8313	symbol	H. sapiens	8313	H. sapiens	AXIN2	axin 2	GO:0003413 chondrocyte differentiation involved in endochondral bone morphogenesis;GO:0035414 negative regulation of catenin import into nucleus;GO:0061181 regulation of chondrocyte development			Cytosol;Nucleus;Plasma membrane(Uncertain)		(M31)PID BETA CATENIN DEG PATHWAY; (M17761)ST WNT BETA CATENIN PATHWAY; (M200)PID ERA GENOMIC PATHWAY	(M5895)HALLMARK WNT BETA CATENIN SIGNALING	0.0	0.0	0.0	0.0	0.0	0.0	0.0	0.0	0.0	0.0	0.0	0.0	0.0	0.0	0.0	0.0	1.0	0.0	0.0	0.0
CCKAR	886	symbol	H. sapiens	886	H. sapiens	CCKAR	cholecystokinin A receptor	GO:0038188 cholecystokinin signaling pathway;GO:0007204 positive regulation of cytosolic calcium ion concentration;GO:0051480 regulation of cytosolic calcium ion concentration		G-protein coupled receptors/GPCRs excl olfactory receptors		Ceruletide (Peptide binding);Dexloxiglumide (Peptide binding);Lintitript (Peptide binding)			0.0	0.0	0.0	0.0	1.0	0.0	1.0	0.0	1.0	0.0	0.0	0.0	0.0	0.0	0.0	0.0	0.0	0.0	0.0	0.0
SYK	6850	symbol	H. sapiens	6850	H. sapiens	SYK	spleen associated tyrosine kinase	GO:0090237 regulation of arachidonic acid secretion;GO:0045588 positive regulation of gamma-delta T cell differentiation;GO:0002554 serotonin secretion by platelet	Tyr protein kinase family	Enzymes/{ENZYME proteins/Transferases,Kinases/Tyr protein kinases}	Cytosol;Plasma membrane;Vesicles(Approved)	Staurosporine (Receptor signaling protein tyrosine kinase activity);N-(2-hydroxy-1,1-dimethylethyl)-1-methyl-3-(1H-pyrrolo[2,3-b]pyridin-2-yl)-1H-indole-5-carboxamide (Receptor signaling protein tyrosine kinase activity);6-({5-fluoro-2-[(3,4,5-trimethoxyphenyl)amino]pyrimidin-4-yl}amino)-2,2-dimethyl-2H-pyrido[3,2-b][1,4]oxazin-3(4H)-one (Receptor signaling protein tyrosine kinase activity);2-{2-…	(M26)PID NFKAPPAB ATYPICAL PATHWAY; (M17200)SA B CELL RECEPTOR COMPLEXES; (M63)PID AVB3 OPN PATHWAY	(M5915)HALLMARK APICAL JUNCTION	1.0	0.0	1.0	1.0	0.0	1.0	1.0	1.0	0.0	1.0	0.0	0.0	1.0	0.0	1.0	0.0	0.0	0.0	0.0	0.0
ANGPTL8	55908	symbol	H. sapiens	55908	H. sapiens	ANGPTL8	angiopoietin like 8	GO:0010954 positive regulation of protein processing;GO:0051004 regulation of lipoprotein lipase activity;GO:0070328 triglyceride homeostasis			Golgi apparatus(Approved)Nucleoplasm(Uncertain)				0.0	0.0	0.0	0.0	0.0	0.0	0.0	0.0	0.0	0.0	0.0	0.0	0.0	0.0	0.0	0.0	0.0	0.0	0.0	0.0
TCP11L2	255394	symbol	H. sapiens	255394	H. sapiens	TCP11L2	t-complex 11 like 2				Nuclear speckles(Supported)				0.0	0.0	0.0	0.0	0.0	0.0	0.0	0.0	0.0	0.0	0.0	0.0	0.0	0.0	0.0	0.0	0.0	0.0	0.0	0.0
CYLC1	1538	symbol	H. sapiens	1538	H. sapiens	CYLC1	cylicin 1	GO:0007283 spermatogenesis;GO:0048232 male gamete generation;GO:0007276 gamete generation							0.0	0.0	0.0	0.0	0.0	0.0	0.0	0.0	0.0	0.0	0.0	0.0	0.0	0.0	0.0	0.0	0.0	0.0	0.0	0.0
CD5L	922	symbol	H. sapiens	922	H. sapiens	CD5L	CD5 molecule like	GO:0006968 cellular defense response;GO:0006898 receptor-mediated endocytosis;GO:0006954 inflammatory response							0.0	0.0	0.0	0.0	0.0	0.0	0.0	0.0	0.0	0.0	0.0	0.0	0.0	0.0	0.0	0.0	0.0	0.0	0.0	0.0
ULK4	54986	symbol	H. sapiens	54986	H. sapiens	ULK4	unc-51 like kinase 4	GO:1900744 regulation of p38MAPK cascade;GO:0038066 p38MAPK cascade;GO:0090036 regulation of protein kinase C signaling	Other	Enzymes/{ENZYME proteins/Transferases,Kinases}	Cytosol;Mitochondria;Nucleoplasm(Approved)				0.0	0.0	0.0	0.0	0.0	0.0	1.0	0.0	0.0	0.0	0.0	0.0	0.0	0.0	0.0	0.0	0.0	0.0	0.0	0.0
ZFYVE16	9765	symbol	H. sapiens	9765	H. sapiens	ZFYVE16	zinc finger FYVE-type containing 16	GO:0006622 protein targeting to lysosome;GO:0061462 protein localization to lysosome;GO:0006623 protein targeting to vacuole			Cytosol;Vesicles(Enhanced)		(M181)PID BMP PATHWAY; (M286)PID TGFBR PATHWAY		0.0	0.0	0.0	0.0	0.0	0.0	0.0	0.0	0.0	0.0	0.0	0.0	0.0	0.0	0.0	0.0	0.0	0.0	0.0	0.0
MAGEH1	28986	symbol	H. sapiens	28986	H. sapiens	MAGEH1	MAGE family member H1	GO:0006915 apoptotic process;GO:0012501 programmed cell death;GO:0008219 cell death			Nucleoli(Approved)		(M153)PID P75 NTR PATHWAY		0.0	0.0	0.0	0.0	0.0	0.0	0.0	0.0	0.0	0.0	0.0	0.0	0.0	0.0	0.0	0.0	0.0	0.0	0.0	0.0
FAM230B	642633	symbol	H. sapiens	642633	H. sapiens	FAM230B	family with sequence similarity 230 member B (non-protein coding)								0.0	0.0	0.0	0.0	0.0	0.0	0.0	0.0	0.0	0.0	0.0	0.0	0.0	0.0	0.0	0.0	0.0	0.0	0.0	0.0
CXCL12	6387	symbol	H. sapiens	6387	H. sapiens	CXCL12	C-X-C motif chemokine ligand 12	GO:0048842 positive regulation of axon extension involved in axon guidance;GO:1903237 negative regulation of leukocyte tethering or rolling;GO:1902669 positive regulation of axon guidance				Tinzaparin	(M165)PID SYNDECAN 4 PATHWAY; (M255)PID HIF1 TFPATHWAY; (M124)PID CXCR4 PATHWAY	(M5907)HALLMARK ESTROGEN RESPONSE LATE; (M5906)HALLMARK ESTROGEN RESPONSE EARLY; (M5930)HALLMARK EPITHELIAL MESENCHYMAL TRANSITION	1.0	0.0	1.0	0.0	0.0	1.0	1.0	1.0	1.0	0.0	0.0	0.0	1.0	0.0	1.0	0.0	0.0	0.0	1.0	0.0
TTPA	7274	symbol	H. sapiens	7274	H. sapiens	TTPA	alpha tocopherol transfer protein	GO:0090212 negative regulation of establishment of blood-brain barrier;GO:0090210 regulation of establishment of blood-brain barrier;GO:0051452 intracellular pH reduction						(M5934)HALLMARK XENOBIOTIC METABOLISM	0.0	0.0	0.0	0.0	0.0	0.0	0.0	0.0	0.0	0.0	0.0	0.0	0.0	0.0	0.0	1.0	0.0	0.0	0.0	0.0
INPP4B	8821	symbol	H. sapiens	8821	H. sapiens	INPP4B	inositol polyphosphate-4-phosphatase type II B	GO:0036092 phosphatidylinositol-3-phosphate biosynthetic process;GO:0043647 inositol phosphate metabolic process;GO:0006661 phosphatidylinositol biosynthetic process		Enzymes/ENZYME proteins/Hydrolases	Centrosome(Approved)			(M5908)HALLMARK ANDROGEN RESPONSE; (M5942)HALLMARK UV RESPONSE DN	0.0	0.0	0.0	0.0	0.0	0.0	0.0	0.0	0.0	0.0	0.0	0.0	0.0	0.0	0.0	0.0	0.0	0.0	0.0	0.0
LOC403312	403312	Gene_ID	H. sapiens	403312	H. sapiens	LOC403312	putative uncharacterized protein MGC39545								0.0	0.0	0.0	0.0	0.0	0.0	0.0	0.0	0.0	0.0	0.0	0.0	0.0	0.0	0.0	0.0	0.0	0.0	0.0	0.0
KCNK16	83795	symbol	H. sapiens	83795	H. sapiens	KCNK16	potassium two pore domain channel subfamily K member 16	GO:0030322 stabilization of membrane potential;GO:0071805 potassium ion transmembrane transport;GO:0071804 cellular potassium ion transport		Transporters/Transporter channels and pores;Voltage-gated ion channels/Two-P Potassium Channels					0.0	0.0	0.0	0.0	0.0	1.0	0.0	0.0	1.0	0.0	0.0	0.0	0.0	0.0	0.0	0.0	0.0	0.0	0.0	0.0
HLA-DRB5	3127	symbol	H. sapiens	3127	H. sapiens	HLA-DRB5	major histocompatibility complex, class II, DR beta 5	GO:0031295 T cell costimulation;GO:0050852 T cell receptor signaling pathway;GO:0031294 lymphocyte costimulation							1.0	0.0	1.0	0.0	0.0	0.0	0.0	1.0	1.0	0.0	0.0	0.0	0.0	0.0	0.0	0.0	0.0	0.0	0.0	0.0
IGFBP5	3488	symbol	H. sapiens	3488	H. sapiens	IGFBP5	insulin like growth factor binding protein 5	GO:1904205 negative regulation of skeletal muscle hypertrophy;GO:1904204 regulation of skeletal muscle hypertrophy;GO:0014734 skeletal muscle hypertrophy			Golgi apparatus;Nuclear bodies;Vesicles(Approved)		(M3008)NABA ECM GLYCOPROTEINS; (M5884)NABA CORE MATRISOME; (M5889)NABA MATRISOME	(M5942)HALLMARK UV RESPONSE DN; (M5924)HALLMARK MTORC1 SIGNALING	0.0	0.0	0.0	0.0	0.0	0.0	0.0	0.0	0.0	1.0	0.0	0.0	0.0	0.0	0.0	0.0	0.0	0.0	0.0	0.0
HSD17B2	3294	symbol	H. sapiens	3294	H. sapiens	HSD17B2	hydroxysteroid 17-beta dehydrogenase 2	GO:0006703 estrogen biosynthetic process;GO:0008210 estrogen metabolic process;GO:0034754 cellular hormone metabolic process		Enzymes/ENZYME proteins/Oxidoreductases	Endoplasmic reticulum(Approved)	NADH (Testosterone dehydrogenase (nad+) activity)		(M5934)HALLMARK XENOBIOTIC METABOLISM	0.0	0.0	0.0	0.0	0.0	0.0	0.0	0.0	0.0	0.0	0.0	0.0	0.0	0.0	0.0	0.0	0.0	0.0	0.0	0.0
NRXN1	9378	symbol	H. sapiens	9378	H. sapiens	NRXN1	neurexin 1	GO:0097116 gephyrin clustering involved in postsynaptic density assembly;GO:0042297 vocal learning;GO:0097118 neuroligin clustering involved in postsynaptic membrane assembly		Transporters/Accessory Factors Involved in Transport	Plasma membrane(Supported)Nucleoli(Uncertain)				1.0	1.0	0.0	0.0	0.0	1.0	1.0	1.0	1.0	0.0	0.0	1.0	0.0	0.0	0.0	0.0	0.0	0.0	0.0	0.0
LRCOL1	100507055	symbol	H. sapiens	100507055	H. sapiens	LRCOL1	leucine rich colipase like 1	GO:0032094 response to food;GO:0007586 digestion;GO:0016042 lipid catabolic process							0.0	0.0	0.0	0.0	0.0	0.0	0.0	0.0	0.0	0.0	0.0	0.0	0.0	0.0	0.0	0.0	0.0	0.0	0.0	0.0
OR51Q1	390061	symbol	H. sapiens	390061	H. sapiens	OR51Q1	olfactory receptor family 51 subfamily Q member 1 (gene/pseudogene)	GO:0050911 detection of chemical stimulus involved in sensory perception of smell;GO:0050907 detection of chemical stimulus involved in sensory perception;GO:0007608 sensory perception of smell		G-protein coupled receptors/Odorant/olfactory and gustatory receptors					0.0	0.0	0.0	0.0	0.0	0.0	0.0	0.0	0.0	0.0	0.0	0.0	0.0	0.0	0.0	0.0	0.0	0.0	0.0	0.0
FMO5	2330	symbol	H. sapiens	2330	H. sapiens	FMO5	flavin containing monooxygenase 5	GO:0055114 oxidation-reduction process;GO:0008152 metabolic process;GO:0008150 biological_process		Enzymes/ENZYME proteins/Oxidoreductases	Endoplasmic reticulum(Supported)Cytosol(Approved)				0.0	0.0	0.0	0.0	0.0	0.0	0.0	0.0	0.0	0.0	0.0	0.0	0.0	0.0	0.0	0.0	0.0	0.0	0.0	0.0
ZKSCAN7	55888	symbol	H. sapiens	55888	H. sapiens	ZKSCAN7	zinc finger with KRAB and SCAN domains 7	GO:0006355 regulation of transcription, DNA-templated;GO:1903506 regulation of nucleic acid-templated transcription;GO:0006351 transcription, DNA-templated		Transcription factors/Zinc-coordinating DNA-binding domains	Cytosol(Enhanced)				0.0	0.0	0.0	0.0	0.0	0.0	0.0	0.0	0.0	0.0	0.0	0.0	0.0	0.0	0.0	0.0	0.0	0.0	0.0	0.0
USP26	83844	symbol	H. sapiens	83844	H. sapiens	USP26	ubiquitin specific peptidase 26	GO:0016579 protein deubiquitination;GO:0006511 ubiquitin-dependent protein catabolic process;GO:0070646 protein modification by small protein removal		Enzymes/{ENZYME proteins/Hydrolases,Peptidases/Cysteine-type peptidases}					0.0	0.0	0.0	0.0	0.0	0.0	0.0	0.0	0.0	0.0	0.0	0.0	0.0	0.0	0.0	0.0	0.0	0.0	0.0	0.0
LOC100289094						None	None	None	None	None	None	None	None	None	nan	nan	nan	nan	nan	nan	nan	nan	nan	nan	nan	nan	nan	nan	nan	nan	nan	nan	nan	nan
GRM3	2913	symbol	H. sapiens	2913	H. sapiens	GRM3	glutamate metabotropic receptor 3	GO:0007194 negative regulation of adenylate cyclase activity;GO:0030818 negative regulation of cAMP biosynthetic process;GO:0045761 regulation of adenylate cyclase activity		G-protein coupled receptors/GPCRs excl olfactory receptors		LY2140023 (Group ii metabotropic glutamate receptor activity)			0.0	1.0	0.0	0.0	1.0	0.0	0.0	0.0	0.0	0.0	0.0	0.0	0.0	0.0	0.0	0.0	0.0	0.0	0.0	0.0
CPS1-IT1	29034	symbol	H. sapiens	29034	H. sapiens	CPS1-IT1	CPS1 intronic transcript 1								0.0	0.0	0.0	0.0	0.0	0.0	0.0	0.0	0.0	0.0	0.0	0.0	0.0	0.0	0.0	0.0	0.0	0.0	0.0	0.0
KCNJ6	3763	symbol	H. sapiens	3763	H. sapiens	KCNJ6	potassium voltage-gated channel subfamily J member 6	GO:0010107 potassium ion import;GO:0071805 potassium ion transmembrane transport;GO:0071804 cellular potassium ion transport		Transporters/Transporter channels and pores;Voltage-gated ion channels/Inwardly Rectifying Potassium Channels		Ethanol (Inward rectifier potassium channel activity);Halothane (Inward rectifier potassium channel activity)			0.0	0.0	0.0	0.0	0.0	1.0	0.0	0.0	1.0	0.0	0.0	0.0	0.0	0.0	0.0	0.0	0.0	1.0	0.0	0.0
SRRM4	84530	symbol	H. sapiens	84530	H. sapiens	SRRM4	serine/arginine repetitive matrix 4	GO:0000381 regulation of alternative mRNA splicing, via spliceosome;GO:0000380 alternative mRNA splicing, via spliceosome;GO:0048024 regulation of mRNA splicing, via spliceosome							0.0	0.0	0.0	0.0	0.0	0.0	0.0	0.0	0.0	0.0	0.0	0.0	0.0	0.0	0.0	0.0	0.0	0.0	0.0	0.0
SPAG6	9576	symbol	H. sapiens	9576	H. sapiens	SPAG6	sperm associated antigen 6	GO:0007286 spermatid development;GO:0048515 spermatid differentiation;GO:0007283 spermatogenesis							0.0	0.0	0.0	0.0	0.0	0.0	0.0	0.0	0.0	0.0	0.0	0.0	0.0	0.0	0.0	0.0	0.0	0.0	0.0	0.0
CAMK2A	815	symbol	H. sapiens	815	H. sapiens	CAMK2A	calcium/calmodulin dependent protein kinase II alpha	GO:0010666 positive regulation of cardiac muscle cell apoptotic process;GO:0038166 angiotensin-activated signaling pathway;GO:0010663 positive regulation of striated muscle cell apoptotic process	CAMK Ser/Thr protein kinase family	Enzymes/{ENZYME proteins/Transferases,Kinases/CAMK Ser/Thr protein kinases}	Cell Junctions;Plasma membrane(Supported)Cytosol(Approved)	Hexatantalum Dodecabromide (Protein serine/threonine kinase activity);1,4-Dithiothreitol (Protein serine/threonine kinase activity);(2Z,3E)-2,3'-BIINDOLE-2',3(1H,1'H)-DIONE 3-{O-[(3R)-3,4-DIHYDROXYBUTYL]OXIME} (Protein serine/threonine kinase activity)	(M16518)ST WNT CA2 CYCLIC GMP PATHWAY; (M23)PID WNT NONCANONICAL PATHWAY; (M108)PID NETRIN PATHWAY		1.0	1.0	1.0	0.0	0.0	1.0	1.0	0.0	1.0	0.0	0.0	0.0	1.0	0.0	0.0	0.0	0.0	0.0	0.0	0.0
PCDH7	5099	symbol	H. sapiens	5099	H. sapiens	PCDH7	protocadherin 7	GO:0002576 platelet degranulation;GO:0007156 homophilic cell adhesion via plasma membrane adhesion molecules;GO:0098742 cell-cell adhesion via plasma-membrane adhesion molecules			Cell Junctions;Plasma membrane(Enhanced)			(M5932)HALLMARK INFLAMMATORY RESPONSE	0.0	0.0	0.0	0.0	0.0	0.0	0.0	1.0	0.0	1.0	0.0	0.0	0.0	0.0	0.0	0.0	0.0	0.0	0.0	0.0
IL5	3567	symbol	H. sapiens	3567	H. sapiens	IL5	interleukin 5	GO:0045645 positive regulation of eosinophil differentiation;GO:0045643 regulation of eosinophil differentiation;GO:0030854 positive regulation of granulocyte differentiation				Pranlukast (Interleukin-5 receptor binding);Mepolizumab (Interleukin-5 receptor binding)	(M135)PID IL5 PATHWAY; (M60)PID NFAT TFPATHWAY; (M28)PID IL4 2PATHWAY	(M5956)HALLMARK KRAS SIGNALING DN	1.0	0.0	1.0	1.0	0.0	0.0	1.0	0.0	1.0	1.0	0.0	0.0	0.0	0.0	0.0	0.0	0.0	0.0	0.0	0.0
ALKBH7	84266	symbol	H. sapiens	84266	H. sapiens	ALKBH7	alkB homolog 7	GO:1902445 regulation of mitochondrial membrane permeability involved in programmed necrotic cell death;GO:0097300 programmed necrotic cell death;GO:0010883 regulation of lipid storage							0.0	0.0	0.0	0.0	0.0	0.0	0.0	0.0	0.0	0.0	0.0	0.0	1.0	0.0	0.0	0.0	0.0	0.0	0.0	0.0

## Sheet: Enrichment
GroupID	Category	Term	Description	LogP	Log(q-value)	InTerm_InList	Genes	Symbols
1_Summary	KEGG Pathway	hsa05310	Asthma	-6.39913	-2.2621	7/31	2205,3113,3125,3127,3567,3586,8288,3552,6774,8807,112744,3932,7535,6387,8174,815,816,817,1378,4843,6850,10000,335,655,3479,4284,4653,6239,6657,6708,29108,342184,1840,2302,54900,395,158506,4089,3568,2147,2268,4345,374403,377841,1213,3798,9071,9378,64101	FCER1A,HLA-DPA1,HLA-DRB3,HLA-DRB5,IL5,IL10,EPX,IL1A,STAT3,IL18RAP,IL17F,LCK,ZAP70,CXCL12,MADCAM1,CAMK2A,CAMK2B,CAMK2D,CR1,NOS2,SYK,AKT3,APOA1,BMP7,IGF1,MIP,MYOC,RREB1,SOX2,SPTA1,PYCARD,FMN1,DTX1,FOXJ1,LAX1,ARHGAP6,CBLL2,SMAD4,IL5RA,F2,FGR,CD200,TBC1D10C,ENTPD8,CLTC,KIF5A,CLDN10,NRXN1,LRRC4
1_Member	KEGG Pathway	hsa05310	Asthma	-6.39913	-2.2621	7/31	2205,3113,3125,3127,3567,3586,8288	FCER1A,HLA-DPA1,HLA-DRB3,HLA-DRB5,IL5,IL10,EPX
1_Member	KEGG Pathway	hsa05321	Inflammatory bowel disease (IBD)	-6.14174	-2.2621	9/65	3113,3125,3127,3552,3567,3586,6774,8807,112744	HLA-DPA1,HLA-DRB3,HLA-DRB5,IL1A,IL5,IL10,STAT3,IL18RAP,IL17F
1_Member	Reactome Gene Sets	R-HSA-202430	Translocation of ZAP-70 to Immunological synapse	-5.06299	-1.60774	5/19	3113,3125,3127,3932,7535	HLA-DPA1,HLA-DRB3,HLA-DRB5,LCK,ZAP70
1_Member	KEGG Pathway	hsa04672	Intestinal immune network for IgA production	-4.98952	-1.59226	7/49	3113,3125,3127,3567,3586,6387,8174	HLA-DPA1,HLA-DRB3,HLA-DRB5,IL5,IL10,CXCL12,MADCAM1
1_Member	KEGG Pathway	hsa05152	Tuberculosis	-4.5927	-1.33373	12/179	815,816,817,1378,3113,3125,3127,3552,3586,4843,6850,10000	CAMK2A,CAMK2B,CAMK2D,CR1,HLA-DPA1,HLA-DRB3,HLA-DRB5,IL1A,IL10,NOS2,SYK,AKT3
1_Member	GO Biological Processes	GO:0045785	positive regulation of cell adhesion	-4.40169	-1.24746	18/386	335,655,3113,3125,3127,3479,3586,3932,4284,4653,6239,6387,6657,6708,6850,7535,29108,342184	APOA1,BMP7,HLA-DPA1,HLA-DRB3,HLA-DRB5,IGF1,IL10,LCK,MIP,MYOC,RREB1,CXCL12,SOX2,SPTA1,SYK,ZAP70,PYCARD,FMN1
1_Member	GO Biological Processes	GO:0007159	leukocyte cell-cell adhesion	-4.17263	-1.0764	16/330	655,1840,2302,3113,3125,3127,3479,3586,3932,6387,6708,6850,7535,8174,29108,54900	BMP7,DTX1,FOXJ1,HLA-DPA1,HLA-DRB3,HLA-DRB5,IGF1,IL10,LCK,CXCL12,SPTA1,SYK,ZAP70,MADCAM1,PYCARD,LAX1
1_Member	GO Biological Processes	GO:0022407	regulation of cell-cell adhesion	-3.9013	-0.911614	17/385	335,655,1840,2302,3113,3125,3127,3479,3586,3932,6387,6657,6708,6850,7535,29108,54900	APOA1,BMP7,DTX1,FOXJ1,HLA-DPA1,HLA-DRB3,HLA-DRB5,IGF1,IL10,LCK,CXCL12,SOX2,SPTA1,SYK,ZAP70,PYCARD,LAX1
1_Member	KEGG Pathway	hsa05140	Leishmaniasis	-3.85024	-0.911614	7/73	1378,3113,3125,3127,3552,3586,4843	CR1,HLA-DPA1,HLA-DRB3,HLA-DRB5,IL1A,IL10,NOS2
1_Member	Reactome Gene Sets	R-HSA-202433	Generation of second messenger molecules	-3.83088	-0.910736	5/33	3113,3125,3127,3932,7535	HLA-DPA1,HLA-DRB3,HLA-DRB5,LCK,ZAP70
1_Member	GO Biological Processes	GO:0030155	regulation of cell adhesion	-3.72346	-0.854466	23/639	335,395,655,1840,2302,3113,3125,3127,3479,3586,3932,4284,4653,6239,6387,6657,6708,6850,7535,29108,54900,158506,342184	APOA1,ARHGAP6,BMP7,DTX1,FOXJ1,HLA-DPA1,HLA-DRB3,HLA-DRB5,IGF1,IL10,LCK,MIP,MYOC,RREB1,CXCL12,SOX2,SPTA1,SYK,ZAP70,PYCARD,LAX1,CBLL2,FMN1
1_Member	GO Biological Processes	GO:1903037	regulation of leukocyte cell-cell adhesion	-3.59609	-0.834268	14/297	1840,2302,3113,3125,3127,3479,3586,3932,6387,6708,6850,7535,29108,54900	DTX1,FOXJ1,HLA-DPA1,HLA-DRB3,HLA-DRB5,IGF1,IL10,LCK,CXCL12,SPTA1,SYK,ZAP70,PYCARD,LAX1
1_Member	KEGG Pathway	hsa04659	Th17 cell differentiation	-3.5638	-0.834268	8/107	3113,3125,3127,3932,4089,6774,7535,112744	HLA-DPA1,HLA-DRB3,HLA-DRB5,LCK,SMAD4,STAT3,ZAP70,IL17F
1_Member	KEGG Pathway	hsa05330	Allograft rejection	-3.53326	-0.834268	5/38	3113,3125,3127,3567,3586	HLA-DPA1,HLA-DRB3,HLA-DRB5,IL5,IL10
1_Member	Reactome Gene Sets	R-HSA-202427	Phosphorylation of CD3 and TCR zeta chains	-3.47012	-0.793011	4/22	3113,3125,3127,3932	HLA-DPA1,HLA-DRB3,HLA-DRB5,LCK
1_Member	Reactome Gene Sets	R-HSA-389948	PD-1 signaling	-3.39248	-0.735575	4/23	3113,3125,3127,3932	HLA-DPA1,HLA-DRB3,HLA-DRB5,LCK
1_Member	GO Biological Processes	GO:0050863	regulation of T cell activation	-3.32544	-0.678292	14/316	1378,1840,2302,3113,3125,3127,3479,3586,3932,6708,6850,7535,29108,54900	CR1,DTX1,FOXJ1,HLA-DPA1,HLA-DRB3,HLA-DRB5,IGF1,IL10,LCK,SPTA1,SYK,ZAP70,PYCARD,LAX1
1_Member	GO Biological Processes	GO:0022409	positive regulation of cell-cell adhesion	-3.19982	-0.615472	12/252	655,3113,3125,3127,3479,3586,3932,6657,6708,6850,7535,29108	BMP7,HLA-DPA1,HLA-DRB3,HLA-DRB5,IGF1,IL10,LCK,SOX2,SPTA1,SYK,ZAP70,PYCARD
1_Member	KEGG Pathway	hsa04640	Hematopoietic cell lineage	-3.0915	-0.554567	7/97	1378,3113,3125,3127,3552,3567,3568	CR1,HLA-DPA1,HLA-DRB3,HLA-DRB5,IL1A,IL5,IL5RA
1_Member	GO Biological Processes	GO:0050865	regulation of cell activation	-2.87002	-0.456052	19/560	1378,1840,2147,2268,2302,3113,3125,3127,3479,3567,3586,3932,4345,6708,6850,7535,29108,54900,374403	CR1,DTX1,F2,FGR,FOXJ1,HLA-DPA1,HLA-DRB3,HLA-DRB5,IGF1,IL5,IL10,LCK,CD200,SPTA1,SYK,ZAP70,PYCARD,LAX1,TBC1D10C
1_Member	KEGG Pathway	hsa05320	Autoimmune thyroid disease	-2.85878	-0.456052	5/53	3113,3125,3127,3567,3586	HLA-DPA1,HLA-DRB3,HLA-DRB5,IL5,IL10
1_Member	GO Biological Processes	GO:0002694	regulation of leukocyte activation	-2.82411	-0.437283	18/522	1378,1840,2268,2302,3113,3125,3127,3479,3567,3586,3932,4345,6708,6850,7535,29108,54900,374403	CR1,DTX1,FGR,FOXJ1,HLA-DPA1,HLA-DRB3,HLA-DRB5,IGF1,IL5,IL10,LCK,CD200,SPTA1,SYK,ZAP70,PYCARD,LAX1,TBC1D10C
1_Member	KEGG Pathway	hsa05145	Toxoplasmosis	-2.70504	-0.377808	7/113	3113,3125,3127,3586,4843,6774,10000	HLA-DPA1,HLA-DRB3,HLA-DRB5,IL10,NOS2,STAT3,AKT3
1_Member	GO Biological Processes	GO:0051249	regulation of lymphocyte activation	-2.69184	-0.369203	16/451	1378,1840,2302,3113,3125,3127,3479,3567,3586,3932,6708,6850,7535,29108,54900,374403	CR1,DTX1,FOXJ1,HLA-DPA1,HLA-DRB3,HLA-DRB5,IGF1,IL5,IL10,LCK,SPTA1,SYK,ZAP70,PYCARD,LAX1,TBC1D10C
1_Member	GO Biological Processes	GO:0042129	regulation of T cell proliferation	-2.6603	-0.346717	8/147	2302,3113,3479,3586,6708,6850,7535,29108	FOXJ1,HLA-DPA1,IGF1,IL10,SPTA1,SYK,ZAP70,PYCARD
1_Member	KEGG Pathway	hsa04658	Th1 and Th2 cell differentiation	-2.49892	-0.277742	6/92	3113,3125,3127,3567,3932,7535	HLA-DPA1,HLA-DRB3,HLA-DRB5,IL5,LCK,ZAP70
1_Member	GO Biological Processes	GO:0042102	positive regulation of T cell proliferation	-2.45251	-0.275505	6/94	3113,3479,6708,6850,7535,29108	HLA-DPA1,IGF1,SPTA1,SYK,ZAP70,PYCARD
1_Member	KEGG Pathway	hsa05332	Graft-versus-host disease	-2.42973	-0.275505	4/41	3113,3125,3127,3552	HLA-DPA1,HLA-DRB3,HLA-DRB5,IL1A
1_Member	GO Biological Processes	GO:0050670	regulation of lymphocyte proliferation	-2.39885	-0.262278	9/198	2302,3113,3479,3567,3586,6708,6850,7535,29108	FOXJ1,HLA-DPA1,IGF1,IL5,IL10,SPTA1,SYK,ZAP70,PYCARD
1_Member	GO Biological Processes	GO:0032944	regulation of mononuclear cell proliferation	-2.38458	-0.262278	9/199	2302,3113,3479,3567,3586,6708,6850,7535,29108	FOXJ1,HLA-DPA1,IGF1,IL5,IL10,SPTA1,SYK,ZAP70,PYCARD
1_Member	GO Biological Processes	GO:0050671	positive regulation of lymphocyte proliferation	-2.38329	-0.262278	7/129	3113,3479,3567,6708,6850,7535,29108	HLA-DPA1,IGF1,IL5,SPTA1,SYK,ZAP70,PYCARD
1_Member	GO Biological Processes	GO:0032946	positive regulation of mononuclear cell proliferation	-2.36494	-0.256133	7/130	3113,3479,3567,6708,6850,7535,29108	HLA-DPA1,IGF1,IL5,SPTA1,SYK,ZAP70,PYCARD
1_Member	KEGG Pathway	hsa04940	Type I diabetes mellitus	-2.35442	-0.254571	4/43	3113,3125,3127,3552	HLA-DPA1,HLA-DRB3,HLA-DRB5,IL1A
1_Member	KEGG Pathway	hsa05169	Epstein-Barr virus infection	-2.32847	-0.250054	9/203	2268,3113,3125,3127,3586,6774,6850,10000,377841	FGR,HLA-DPA1,HLA-DRB3,HLA-DRB5,IL10,STAT3,SYK,AKT3,ENTPD8
1_Member	GO Biological Processes	GO:0002495	antigen processing and presentation of peptide antigen via MHC class II	-2.29951	-0.23411	6/101	1213,3113,3125,3127,3798,29108	CLTC,HLA-DPA1,HLA-DRB3,HLA-DRB5,KIF5A,PYCARD
1_Member	GO Biological Processes	GO:0002504	antigen processing and presentation of peptide or polysaccharide antigen via MHC class II	-2.27877	-0.22145	6/102	1213,3113,3125,3127,3798,29108	CLTC,HLA-DPA1,HLA-DRB3,HLA-DRB5,KIF5A,PYCARD
1_Member	Reactome Gene Sets	R-HSA-388841	Costimulation by the CD28 family	-2.2748	-0.21996	5/72	3113,3125,3127,3932,10000	HLA-DPA1,HLA-DRB3,HLA-DRB5,LCK,AKT3
1_Member	GO Biological Processes	GO:0050870	positive regulation of T cell activation	-2.26053	-0.215447	9/208	3113,3125,3127,3479,3932,6708,6850,7535,29108	HLA-DPA1,HLA-DRB3,HLA-DRB5,IGF1,LCK,SPTA1,SYK,ZAP70,PYCARD
1_Member	GO Biological Processes	GO:0070663	regulation of leukocyte proliferation	-2.24722	-0.209319	9/209	2302,3113,3479,3567,3586,6708,6850,7535,29108	FOXJ1,HLA-DPA1,IGF1,IL5,IL10,SPTA1,SYK,ZAP70,PYCARD
1_Member	GO Biological Processes	GO:0070665	positive regulation of leukocyte proliferation	-2.24158	-0.207446	7/137	3113,3479,3567,6708,6850,7535,29108	HLA-DPA1,IGF1,IL5,SPTA1,SYK,ZAP70,PYCARD
1_Member	GO Biological Processes	GO:0042110	T cell activation	-2.23904	-0.207446	15/458	1378,1840,2302,3113,3125,3127,3479,3586,3932,6708,6774,6850,7535,29108,54900	CR1,DTX1,FOXJ1,HLA-DPA1,HLA-DRB3,HLA-DRB5,IGF1,IL10,LCK,SPTA1,STAT3,SYK,ZAP70,PYCARD,LAX1
1_Member	GO Biological Processes	GO:0042098	T cell proliferation	-2.21687	-0.207446	8/174	2302,3113,3479,3586,6708,6850,7535,29108	FOXJ1,HLA-DPA1,IGF1,IL10,SPTA1,SYK,ZAP70,PYCARD
1_Member	GO Biological Processes	GO:1903039	positive regulation of leukocyte cell-cell adhesion	-2.11908	-0.159169	9/219	3113,3125,3127,3479,3932,6708,6850,7535,29108	HLA-DPA1,HLA-DRB3,HLA-DRB5,IGF1,LCK,SPTA1,SYK,ZAP70,PYCARD
1_Member	KEGG Pathway	hsa04514	Cell adhesion molecules (CAMs)	-2.11063	-0.158574	7/145	3113,3125,3127,8174,9071,9378,64101	HLA-DPA1,HLA-DRB3,HLA-DRB5,MADCAM1,CLDN10,NRXN1,LRRC4
1_Member	GO Biological Processes	GO:0002696	positive regulation of leukocyte activation	-2.08458	-0.149712	12/345	2268,3113,3125,3127,3479,3567,3586,3932,6708,6850,7535,29108	FGR,HLA-DPA1,HLA-DRB3,HLA-DRB5,IGF1,IL5,IL10,LCK,SPTA1,SYK,ZAP70,PYCARD
2_Summary	GO Biological Processes	GO:0007268	chemical synaptic transmission	-5.81087	-2.2621	27/616	815,816,1740,2563,2566,2668,2905,2913,2915,3355,3745,3751,3798,5023,5334,5649,8447,9378,22987,23316,27445,57030,84073,84687,128674,149111,170572,157,775	CAMK2A,CAMK2B,DLG2,GABRD,GABRG2,GDNF,GRIN2C,GRM3,GRM5,HTR1F,KCNB1,KCND2,KIF5A,P2RX1,PLCL1,RELN,DOC2B,NRXN1,SV2C,CUX2,PCLO,SLC17A7,MYCBPAP,PPP1R9B,PROKR2,CNIH3,HTR3C,GRK3,CACNA1C
2_Member	GO Biological Processes	GO:0007268	chemical synaptic transmission	-5.81087	-2.2621	27/616	815,816,1740,2563,2566,2668,2905,2913,2915,3355,3745,3751,3798,5023,5334,5649,8447,9378,22987,23316,27445,57030,84073,84687,128674,149111,170572	CAMK2A,CAMK2B,DLG2,GABRD,GABRG2,GDNF,GRIN2C,GRM3,GRM5,HTR1F,KCNB1,KCND2,KIF5A,P2RX1,PLCL1,RELN,DOC2B,NRXN1,SV2C,CUX2,PCLO,SLC17A7,MYCBPAP,PPP1R9B,PROKR2,CNIH3,HTR3C
2_Member	GO Biological Processes	GO:0098916	anterograde trans-synaptic signaling	-5.81087	-2.2621	27/616	815,816,1740,2563,2566,2668,2905,2913,2915,3355,3745,3751,3798,5023,5334,5649,8447,9378,22987,23316,27445,57030,84073,84687,128674,149111,170572	CAMK2A,CAMK2B,DLG2,GABRD,GABRG2,GDNF,GRIN2C,GRM3,GRM5,HTR1F,KCNB1,KCND2,KIF5A,P2RX1,PLCL1,RELN,DOC2B,NRXN1,SV2C,CUX2,PCLO,SLC17A7,MYCBPAP,PPP1R9B,PROKR2,CNIH3,HTR3C
2_Member	GO Biological Processes	GO:0099536	synaptic signaling	-5.7843	-2.2621	27/618	815,816,1740,2563,2566,2668,2905,2913,2915,3355,3745,3751,3798,5023,5334,5649,8447,9378,22987,23316,27445,57030,84073,84687,128674,149111,170572	CAMK2A,CAMK2B,DLG2,GABRD,GABRG2,GDNF,GRIN2C,GRM3,GRM5,HTR1F,KCNB1,KCND2,KIF5A,P2RX1,PLCL1,RELN,DOC2B,NRXN1,SV2C,CUX2,PCLO,SLC17A7,MYCBPAP,PPP1R9B,PROKR2,CNIH3,HTR3C
2_Member	GO Biological Processes	GO:0099537	trans-synaptic signaling	-5.7843	-2.2621	27/618	815,816,1740,2563,2566,2668,2905,2913,2915,3355,3745,3751,3798,5023,5334,5649,8447,9378,22987,23316,27445,57030,84073,84687,128674,149111,170572	CAMK2A,CAMK2B,DLG2,GABRD,GABRG2,GDNF,GRIN2C,GRM3,GRM5,HTR1F,KCNB1,KCND2,KIF5A,P2RX1,PLCL1,RELN,DOC2B,NRXN1,SV2C,CUX2,PCLO,SLC17A7,MYCBPAP,PPP1R9B,PROKR2,CNIH3,HTR3C
2_Member	GO Biological Processes	GO:0035249	synaptic transmission, glutamatergic	-3.73986	-0.854466	7/76	2913,2915,5023,5649,9378,57030,149111	GRM3,GRM5,P2RX1,RELN,NRXN1,SLC17A7,CNIH3
2_Member	GO Biological Processes	GO:0007215	glutamate receptor signaling pathway	-2.80684	-0.435902	6/80	2905,2913,2915,3745,5649,149111	GRIN2C,GRM3,GRM5,KCNB1,RELN,CNIH3
2_Member	GO Biological Processes	GO:0060078	regulation of postsynaptic membrane potential	-2.57778	-0.319837	7/119	2905,2915,5023,5649,9378,23316,57030	GRIN2C,GRM5,P2RX1,RELN,NRXN1,CUX2,SLC17A7
2_Member	GO Biological Processes	GO:0050804	modulation of chemical synaptic transmission	-2.46659	-0.275505	12/308	815,816,2668,2905,2913,2915,3745,5334,5649,9378,23316,84687	CAMK2A,CAMK2B,GDNF,GRIN2C,GRM3,GRM5,KCNB1,PLCL1,RELN,NRXN1,CUX2,PPP1R9B
2_Member	GO Biological Processes	GO:0099177	regulation of trans-synaptic signaling	-2.46659	-0.275505	12/308	815,816,2668,2905,2913,2915,3745,5334,5649,9378,23316,84687	CAMK2A,CAMK2B,GDNF,GRIN2C,GRM3,GRM5,KCNB1,PLCL1,RELN,NRXN1,CUX2,PPP1R9B
2_Member	GO Biological Processes	GO:0060079	excitatory postsynaptic potential	-2.17888	-0.188736	6/107	2905,5023,5649,9378,23316,57030	GRIN2C,P2RX1,RELN,NRXN1,CUX2,SLC17A7
2_Member	GO Biological Processes	GO:0099565	chemical synaptic transmission, postsynaptic	-2.06679	-0.14746	6/113	2905,5023,5649,9378,23316,57030	GRIN2C,P2RX1,RELN,NRXN1,CUX2,SLC17A7
2_Member	KEGG Pathway	hsa04724	Glutamatergic synapse	-2.04887	-0.137677	6/114	157,775,2905,2913,2915,57030	GRK3,CACNA1C,GRIN2C,GRM3,GRM5,SLC17A7
3_Summary	GO Biological Processes	GO:0019221	cytokine-mediated signaling pathway	-4.68267	-1.33655	29/793	335,815,816,817,1278,2859,3113,3125,3127,3552,3567,3568,3586,4089,4313,4843,6387,6657,6774,6850,8794,8807,11240,29108,50506,64101,112744,116379,342979,10000,3932	APOA1,CAMK2A,CAMK2B,CAMK2D,COL1A2,GPR35,HLA-DPA1,HLA-DRB3,HLA-DRB5,IL1A,IL5,IL5RA,IL10,SMAD4,MMP2,NOS2,CXCL12,SOX2,STAT3,SYK,TNFRSF10C,IL18RAP,PADI2,PYCARD,DUOX2,LRRC4,IL17F,IL22RA2,PALM3,AKT3,LCK
3_Member	GO Biological Processes	GO:0019221	cytokine-mediated signaling pathway	-4.68267	-1.33655	29/793	335,815,816,817,1278,2859,3113,3125,3127,3552,3567,3568,3586,4089,4313,4843,6387,6657,6774,6850,8794,8807,11240,29108,50506,64101,112744,116379,342979	APOA1,CAMK2A,CAMK2B,CAMK2D,COL1A2,GPR35,HLA-DPA1,HLA-DRB3,HLA-DRB5,IL1A,IL5,IL5RA,IL10,SMAD4,MMP2,NOS2,CXCL12,SOX2,STAT3,SYK,TNFRSF10C,IL18RAP,PADI2,PYCARD,DUOX2,LRRC4,IL17F,IL22RA2,PALM3
3_Member	Reactome Gene Sets	R-HSA-6785807	Interleukin-4 and 13 signaling	-3.5362	-0.834268	8/108	1278,3552,3586,4313,4843,6657,6774,112744	COL1A2,IL1A,IL10,MMP2,NOS2,SOX2,STAT3,IL17F
3_Member	KEGG Pathway	hsa04933	AGE-RAGE signaling pathway in diabetic complications	-2.3418	-0.250054	6/99	1278,3552,4089,4313,6774,10000	COL1A2,IL1A,SMAD4,MMP2,STAT3,AKT3
3_Member	Reactome Gene Sets	R-HSA-1280215	Cytokine Signaling in Immune system	-2.22258	-0.207446	20/689	815,816,817,1278,3113,3125,3127,3552,3567,3568,3586,3932,4313,4843,6657,6774,6850,8807,112744,116379	CAMK2A,CAMK2B,CAMK2D,COL1A2,HLA-DPA1,HLA-DRB3,HLA-DRB5,IL1A,IL5,IL5RA,IL10,LCK,MMP2,NOS2,SOX2,STAT3,SYK,IL18RAP,IL17F,IL22RA2
4_Summary	Reactome Gene Sets	R-HSA-114604	GPVI-mediated activation cascade	-4.59872	-1.33373	7/56	1278,3567,3568,3932,6850,10000,80739,6774,685,2252,2268,2915,3479,5649,6725,7535,56034,116379	COL1A2,IL5,IL5RA,LCK,SYK,AKT3,MPIG6B,STAT3,BTC,FGF7,FGR,GRM5,IGF1,RELN,SRMS,ZAP70,PDGFC,IL22RA2
4_Member	Reactome Gene Sets	R-HSA-114604	GPVI-mediated activation cascade	-4.59872	-1.33373	7/56	1278,3567,3568,3932,6850,10000,80739	COL1A2,IL5,IL5RA,LCK,SYK,AKT3,MPIG6B
4_Member	Reactome Gene Sets	R-HSA-451927	Interleukin-2 family signaling	-3.23122	-0.621059	5/44	3567,3568,3932,6774,6850	IL5,IL5RA,LCK,STAT3,SYK
4_Member	GO Biological Processes	GO:0018108	peptidyl-tyrosine phosphorylation	-3.04121	-0.532721	15/377	685,2252,2268,2915,3479,3567,3568,3932,5649,6725,6774,6850,7535,56034,116379	BTC,FGF7,FGR,GRM5,IGF1,IL5,IL5RA,LCK,RELN,SRMS,STAT3,SYK,ZAP70,PDGFC,IL22RA2
4_Member	GO Biological Processes	GO:0018212	peptidyl-tyrosine modification	-3.00671	-0.532426	15/380	685,2252,2268,2915,3479,3567,3568,3932,5649,6725,6774,6850,7535,56034,116379	BTC,FGF7,FGR,GRM5,IGF1,IL5,IL5RA,LCK,RELN,SRMS,STAT3,SYK,ZAP70,PDGFC,IL22RA2
5_Summary	KEGG Pathway	hsa04080	Neuroactive ligand-receptor interaction	-4.47066	-1.26101	15/278	886,1909,2147,2563,2566,2859,2905,2913,2915,3355,5023,5731,5739,9002,53829	CCKAR,EDNRA,F2,GABRD,GABRG2,GPR35,GRIN2C,GRM3,GRM5,HTR1F,P2RX1,PTGER1,PTGIR,F2RL3,P2RY13
5_Member	KEGG Pathway	hsa04080	Neuroactive ligand-receptor interaction	-4.47066	-1.26101	15/278	886,1909,2147,2563,2566,2859,2905,2913,2915,3355,5023,5731,5739,9002,53829	CCKAR,EDNRA,F2,GABRD,GABRG2,GPR35,GRIN2C,GRM3,GRM5,HTR1F,P2RX1,PTGER1,PTGIR,F2RL3,P2RY13
6_Summary	GO Biological Processes	GO:0043269	regulation of ion transport	-4.44742	-1.26101	24/611	775,815,816,817,2147,2668,2859,2915,3745,3751,3762,3763,5023,5649,6328,6387,6850,9002,9071,23704,83795,117532,126306,149111,2905,4653,9378,23316,57030,3479,146183	CACNA1C,CAMK2A,CAMK2B,CAMK2D,F2,GDNF,GPR35,GRM5,KCNB1,KCND2,KCNJ5,KCNJ6,P2RX1,RELN,SCN3A,CXCL12,SYK,F2RL3,CLDN10,KCNE4,KCNK16,TMC2,JSRP1,CNIH3,GRIN2C,MYOC,NRXN1,CUX2,SLC17A7,IGF1,OTOA
6_Member	GO Biological Processes	GO:0043269	regulation of ion transport	-4.44742	-1.26101	24/611	775,815,816,817,2147,2668,2859,2915,3745,3751,3762,3763,5023,5649,6328,6387,6850,9002,9071,23704,83795,117532,126306,149111	CACNA1C,CAMK2A,CAMK2B,CAMK2D,F2,GDNF,GPR35,GRM5,KCNB1,KCND2,KCNJ5,KCNJ6,P2RX1,RELN,SCN3A,CXCL12,SYK,F2RL3,CLDN10,KCNE4,KCNK16,TMC2,JSRP1,CNIH3
6_Member	GO Biological Processes	GO:0042391	regulation of membrane potential	-3.61632	-0.834268	17/407	775,817,2859,2905,2915,3745,3751,3762,4653,5023,5649,6328,9378,23316,57030,83795,149111	CACNA1C,CAMK2D,GPR35,GRIN2C,GRM5,KCNB1,KCND2,KCNJ5,MYOC,P2RX1,RELN,SCN3A,NRXN1,CUX2,SLC17A7,KCNK16,CNIH3
6_Member	GO Biological Processes	GO:0034765	regulation of ion transmembrane transport	-3.2633	-0.635037	17/437	775,817,2147,2859,2915,3745,3751,3762,3763,5649,6328,9002,23704,83795,117532,126306,149111	CACNA1C,CAMK2D,F2,GPR35,GRM5,KCNB1,KCND2,KCNJ5,KCNJ6,RELN,SCN3A,F2RL3,KCNE4,KCNK16,TMC2,JSRP1,CNIH3
6_Member	GO Biological Processes	GO:0034762	regulation of transmembrane transport	-2.87025	-0.456052	18/517	775,817,2147,2859,2915,3479,3745,3751,3762,3763,5649,6328,9002,23704,83795,117532,126306,149111	CACNA1C,CAMK2D,F2,GPR35,GRM5,IGF1,KCNB1,KCND2,KCNJ5,KCNJ6,RELN,SCN3A,F2RL3,KCNE4,KCNK16,TMC2,JSRP1,CNIH3
6_Member	GO Biological Processes	GO:0001508	action potential	-2.7936	-0.43276	8/140	775,817,2859,3745,3751,3762,5023,6328	CACNA1C,CAMK2D,GPR35,KCNB1,KCND2,KCNJ5,P2RX1,SCN3A
6_Member	GO Biological Processes	GO:0019228	neuronal action potential	-2.73187	-0.395305	4/34	2859,3751,5023,6328	GPR35,KCND2,P2RX1,SCN3A
6_Member	GO Biological Processes	GO:0019226	transmission of nerve impulse	-2.38079	-0.262278	5/68	2859,3751,5023,6328,146183	GPR35,KCND2,P2RX1,SCN3A,OTOA
6_Member	GO Biological Processes	GO:0098900	regulation of action potential	-2.03178	-0.131088	4/53	775,817,2859,3745	CACNA1C,CAMK2D,GPR35,KCNB1
7_Summary	GO Biological Processes	GO:0010770	positive regulation of cell morphogenesis involved in differentiation	-4.23022	-1.10596	10/137	335,816,4653,5649,6092,6239,6387,9839,23316,114798,655,3479,3567,4618,4674,10677,170825,339479,815,886,2668,3798,4089,6708,9378,80739,170302,342184,2735,64211,2147,2268,54873,10251,2252,3053,3586,6850,10584,11240,1840,4035,6657,6774,54986	APOA1,CAMK2B,MYOC,RELN,ROBO2,RREB1,CXCL12,ZEB2,CUX2,SLITRK1,BMP7,IGF1,IL5,MYF6,NAP1L2,AVIL,GSX2,BRINP3,CAMK2A,CCKAR,GDNF,KIF5A,SMAD4,SPTA1,NRXN1,MPIG6B,ARX,FMN1,GLI1,LHX5,F2,FGR,PALMD,SPRY3,FGF7,SERPIND1,IL10,SYK,COLEC10,PADI2,DTX1,LRP1,SOX2,STAT3,ULK4
7_Member	GO Biological Processes	GO:0010770	positive regulation of cell morphogenesis involved in differentiation	-4.23022	-1.10596	10/137	335,816,4653,5649,6092,6239,6387,9839,23316,114798	APOA1,CAMK2B,MYOC,RELN,ROBO2,RREB1,CXCL12,ZEB2,CUX2,SLITRK1
7_Member	GO Biological Processes	GO:0010720	positive regulation of cell development	-3.31036	-0.67276	18/473	335,655,816,3479,3567,4618,4653,4674,5649,6092,6239,6387,9839,10677,23316,114798,170825,339479	APOA1,BMP7,CAMK2B,IGF1,IL5,MYF6,MYOC,NAP1L2,RELN,ROBO2,RREB1,CXCL12,ZEB2,AVIL,CUX2,SLITRK1,GSX2,BRINP3
7_Member	GO Biological Processes	GO:0000904	cell morphogenesis involved in differentiation	-2.63922	-0.346424	21/677	335,655,815,816,886,2668,3798,4089,4653,5649,6092,6239,6387,6708,9378,9839,23316,80739,114798,170302,342184	APOA1,BMP7,CAMK2A,CAMK2B,CCKAR,GDNF,KIF5A,SMAD4,MYOC,RELN,ROBO2,RREB1,CXCL12,SPTA1,NRXN1,ZEB2,CUX2,MPIG6B,SLITRK1,ARX,FMN1
7_Member	GO Biological Processes	GO:0007411	axon guidance	-2.51057	-0.277742	10/227	655,2668,3798,4089,5649,6092,6387,6708,9378,170302	BMP7,GDNF,KIF5A,SMAD4,RELN,ROBO2,CXCL12,SPTA1,NRXN1,ARX
7_Member	GO Biological Processes	GO:0097485	neuron projection guidance	-2.48345	-0.275505	10/229	655,2668,3798,4089,5649,6092,6387,6708,9378,170302	BMP7,GDNF,KIF5A,SMAD4,RELN,ROBO2,CXCL12,SPTA1,NRXN1,ARX
7_Member	GO Biological Processes	GO:0048667	cell morphogenesis involved in neuron differentiation	-2.26699	-0.215447	17/544	655,815,816,886,2668,3798,4089,5649,6092,6387,6708,9378,9839,23316,114798,170302,342184	BMP7,CAMK2A,CAMK2B,CCKAR,GDNF,KIF5A,SMAD4,RELN,ROBO2,CXCL12,SPTA1,NRXN1,ZEB2,CUX2,SLITRK1,ARX,FMN1
7_Member	GO Biological Processes	GO:0051962	positive regulation of nervous system development	-2.18069	-0.188736	15/465	655,816,2735,4674,5649,6092,6387,9378,9839,10677,23316,64211,114798,170825,339479	BMP7,CAMK2B,GLI1,NAP1L2,RELN,ROBO2,CXCL12,NRXN1,ZEB2,AVIL,CUX2,LHX5,SLITRK1,GSX2,BRINP3
7_Member	GO Biological Processes	GO:0010769	regulation of cell morphogenesis involved in differentiation	-2.14844	-0.174415	10/256	335,816,4653,5649,6092,6239,6387,9839,23316,114798	APOA1,CAMK2B,MYOC,RELN,ROBO2,RREB1,CXCL12,ZEB2,CUX2,SLITRK1
7_Member	GO Biological Processes	GO:0120039	plasma membrane bounded cell projection morphogenesis	-2.07237	-0.14746	18/617	655,815,816,886,2668,3798,4089,5649,6092,6239,6387,6708,9378,9839,23316,114798,170302,342184	BMP7,CAMK2A,CAMK2B,CCKAR,GDNF,KIF5A,SMAD4,RELN,ROBO2,RREB1,CXCL12,SPTA1,NRXN1,ZEB2,CUX2,SLITRK1,ARX,FMN1
7_Member	GO Biological Processes	GO:0022604	regulation of cell morphogenesis	-2.06938	-0.14746	14/434	335,816,2147,2268,4653,5649,6092,6239,6387,6708,9839,23316,54873,114798	APOA1,CAMK2B,F2,FGR,MYOC,RELN,ROBO2,RREB1,CXCL12,SPTA1,ZEB2,CUX2,PALMD,SLITRK1
7_Member	GO Biological Processes	GO:0048858	cell projection morphogenesis	-2.05879	-0.142249	18/619	655,815,816,886,2668,3798,4089,5649,6092,6239,6387,6708,9378,9839,23316,114798,170302,342184	BMP7,CAMK2A,CAMK2B,CCKAR,GDNF,KIF5A,SMAD4,RELN,ROBO2,RREB1,CXCL12,SPTA1,NRXN1,ZEB2,CUX2,SLITRK1,ARX,FMN1
7_Member	GO Biological Processes	GO:0061564	axon development	-2.04513	-0.135709	15/482	335,655,886,2668,3798,4089,5649,6092,6387,6708,9378,9839,10251,114798,170302	APOA1,BMP7,CCKAR,GDNF,KIF5A,SMAD4,RELN,ROBO2,CXCL12,SPTA1,NRXN1,ZEB2,SPRY3,SLITRK1,ARX
7_Member	GO Biological Processes	GO:0006935	chemotaxis	-2.03177	-0.131088	17/576	335,655,2252,2668,3053,3586,3798,4089,5649,6092,6387,6708,6850,9378,10584,11240,170302	APOA1,BMP7,FGF7,GDNF,SERPIND1,IL10,KIF5A,SMAD4,RELN,ROBO2,CXCL12,SPTA1,SYK,NRXN1,COLEC10,PADI2,ARX
7_Member	GO Biological Processes	GO:0051960	regulation of nervous system development	-2.02631	-0.127569	21/768	655,816,1840,2147,2735,4035,4674,5649,6092,6387,6657,6774,9378,9839,10677,23316,54986,64211,114798,170825,339479	BMP7,CAMK2B,DTX1,F2,GLI1,LRP1,NAP1L2,RELN,ROBO2,CXCL12,SOX2,STAT3,NRXN1,ZEB2,AVIL,CUX2,ULK4,LHX5,SLITRK1,GSX2,BRINP3
7_Member	GO Biological Processes	GO:0042330	taxis	-2.02481	-0.127569	17/577	335,655,2252,2668,3053,3586,3798,4089,5649,6092,6387,6708,6850,9378,10584,11240,170302	APOA1,BMP7,FGF7,GDNF,SERPIND1,IL10,KIF5A,SMAD4,RELN,ROBO2,CXCL12,SPTA1,SYK,NRXN1,COLEC10,PADI2,ARX
7_Member	GO Biological Processes	GO:0045666	positive regulation of neuron differentiation	-2.01279	-0.122366	11/310	655,816,4674,5649,6092,6387,9839,10677,23316,114798,339479	BMP7,CAMK2B,NAP1L2,RELN,ROBO2,CXCL12,ZEB2,AVIL,CUX2,SLITRK1,BRINP3
8_Summary	GO Biological Processes	GO:0098609	cell-cell adhesion	-4.03257	-0.962666	27/776	335,655,1840,2302,3043,3113,3125,3127,3479,3586,3932,4345,5099,6092,6387,6657,6708,6850,7535,8174,9071,9378,28316,29108,54900,56104,221935	APOA1,BMP7,DTX1,FOXJ1,HBB,HLA-DPA1,HLA-DRB3,HLA-DRB5,IGF1,IL10,LCK,CD200,PCDH7,ROBO2,CXCL12,SOX2,SPTA1,SYK,ZAP70,MADCAM1,CLDN10,NRXN1,CDH20,PYCARD,LAX1,PCDHGB1,SDK1
8_Member	GO Biological Processes	GO:0098609	cell-cell adhesion	-4.03257	-0.962666	27/776	335,655,1840,2302,3043,3113,3125,3127,3479,3586,3932,4345,5099,6092,6387,6657,6708,6850,7535,8174,9071,9378,28316,29108,54900,56104,221935	APOA1,BMP7,DTX1,FOXJ1,HBB,HLA-DPA1,HLA-DRB3,HLA-DRB5,IGF1,IL10,LCK,CD200,PCDH7,ROBO2,CXCL12,SOX2,SPTA1,SYK,ZAP70,MADCAM1,CLDN10,NRXN1,CDH20,PYCARD,LAX1,PCDHGB1,SDK1
8_Member	GO Biological Processes	GO:0098742	cell-cell adhesion via plasma-membrane adhesion molecules	-2.32769	-0.250054	10/241	335,3586,4345,5099,6092,9071,9378,28316,56104,221935	APOA1,IL10,CD200,PCDH7,ROBO2,CLDN10,NRXN1,CDH20,PCDHGB1,SDK1
9_Summary	Reactome Gene Sets	R-HSA-438066	Unblocking of NMDA receptor, glutamate binding and activation	-3.93104	-0.911614	4/17	815,816,817,2905,775,886,1909,2915,4843,5023,5731,3762,3763,3798,10000,84152,1740,2566,3745,3751,9378,57030,83795,114798,170572,6328,3479,6774,2735,3355,7136,23704,29895,27445,3113,3125,3127,685,2252,2668,3567,3568,6708,655,2051,6092,6387,64101	CAMK2A,CAMK2B,CAMK2D,GRIN2C,CACNA1C,CCKAR,EDNRA,GRM5,NOS2,P2RX1,PTGER1,KCNJ5,KCNJ6,KIF5A,AKT3,PPP1R1B,DLG2,GABRG2,KCNB1,KCND2,NRXN1,SLC17A7,KCNK16,SLITRK1,HTR3C,SCN3A,IGF1,STAT3,GLI1,HTR1F,TNNI2,KCNE4,MYLPF,PCLO,HLA-DPA1,HLA-DRB3,HLA-DRB5,BTC,FGF7,GDNF,IL5,IL5RA,SPTA1,BMP7,EPHB6,ROBO2,CXCL12,LRRC4
9_Member	Reactome Gene Sets	R-HSA-438066	Unblocking of NMDA receptor, glutamate binding and activation	-3.93104	-0.911614	4/17	815,816,817,2905	CAMK2A,CAMK2B,CAMK2D,GRIN2C
9_Member	Reactome Gene Sets	R-HSA-442729	CREB phosphorylation through the activation of CaMKII	-3.93104	-0.911614	4/17	815,816,817,2905	CAMK2A,CAMK2B,CAMK2D,GRIN2C
9_Member	KEGG Pathway	hsa04020	Calcium signaling pathway	-3.85423	-0.911614	11/182	775,815,816,817,886,1909,2905,2915,4843,5023,5731	CACNA1C,CAMK2A,CAMK2B,CAMK2D,CCKAR,EDNRA,GRIN2C,GRM5,NOS2,P2RX1,PTGER1
9_Member	Reactome Gene Sets	R-HSA-442982	Ras activation upon Ca2+ influx through NMDA receptor	-3.72993	-0.854466	4/19	815,816,817,2905	CAMK2A,CAMK2B,CAMK2D,GRIN2C
9_Member	KEGG Pathway	hsa04728	Dopaminergic synapse	-3.68804	-0.834844	9/130	775,815,816,817,3762,3763,3798,10000,84152	CACNA1C,CAMK2A,CAMK2B,CAMK2D,KCNJ5,KCNJ6,KIF5A,AKT3,PPP1R1B
9_Member	Reactome Gene Sets	R-HSA-112316	Neuronal System	-3.6161	-0.834268	16/369	815,816,817,1740,2566,2905,2915,3745,3751,3762,3763,9378,57030,83795,114798,170572	CAMK2A,CAMK2B,CAMK2D,DLG2,GABRG2,GRIN2C,GRM5,KCNB1,KCND2,KCNJ5,KCNJ6,NRXN1,SLC17A7,KCNK16,SLITRK1,HTR3C
9_Member	KEGG Pathway	hsa04720	Long-term potentiation	-3.21232	-0.61953	6/67	775,815,816,817,2905,2915	CACNA1C,CAMK2A,CAMK2B,CAMK2D,GRIN2C,GRM5
9_Member	KEGG Pathway	hsa05031	Amphetamine addiction	-3.17784	-0.609882	6/68	775,815,816,817,2905,84152	CACNA1C,CAMK2A,CAMK2B,CAMK2D,GRIN2C,PPP1R1B
9_Member	Reactome Gene Sets	R-HSA-5576892	Phase 0 - rapid depolarisation	-3.14112	-0.581128	5/46	775,815,816,817,6328	CACNA1C,CAMK2A,CAMK2B,CAMK2D,SCN3A
9_Member	KEGG Pathway	hsa04713	Circadian entrainment	-3.11829	-0.573807	7/96	775,815,816,817,2905,3762,3763	CACNA1C,CAMK2A,CAMK2B,CAMK2D,GRIN2C,KCNJ5,KCNJ6
9_Member	Reactome Gene Sets	R-HSA-442742	CREB phosphorylation through the activation of Ras	-2.99594	-0.532423	4/29	815,816,817,2905	CAMK2A,CAMK2B,CAMK2D,GRIN2C
9_Member	KEGG Pathway	hsa04066	HIF-1 signaling pathway	-2.98768	-0.532423	7/101	815,816,817,3479,4843,6774,10000	CAMK2A,CAMK2B,CAMK2D,IGF1,NOS2,STAT3,AKT3
9_Member	KEGG Pathway	hsa04024	cAMP signaling pathway	-2.94641	-0.503382	10/198	775,815,816,817,1909,2735,2905,3355,10000,84152	CACNA1C,CAMK2A,CAMK2B,CAMK2D,EDNRA,GLI1,GRIN2C,HTR1F,AKT3,PPP1R1B
9_Member	Reactome Gene Sets	R-HSA-397014	Muscle contraction	-2.81761	-0.437283	10/206	775,815,816,817,3751,6328,7136,23704,29895,83795	CACNA1C,CAMK2A,CAMK2B,CAMK2D,KCND2,SCN3A,TNNI2,KCNE4,MYLPF,KCNK16
9_Member	Reactome Gene Sets	R-HSA-5576891	Cardiac conduction	-2.77402	-0.42768	8/141	775,815,816,817,3751,6328,23704,83795	CACNA1C,CAMK2A,CAMK2B,CAMK2D,KCND2,SCN3A,KCNE4,KCNK16
9_Member	KEGG Pathway	hsa04911	Insulin secretion	-2.67195	-0.353866	6/85	775,815,816,817,886,27445	CACNA1C,CAMK2A,CAMK2B,CAMK2D,CCKAR,PCLO
9_Member	Reactome Gene Sets	R-HSA-438064	Post NMDA receptor activation events	-2.59422	-0.319837	4/37	815,816,817,2905	CAMK2A,CAMK2B,CAMK2D,GRIN2C
9_Member	GO Biological Processes	GO:0060333	interferon-gamma-mediated signaling pathway	-2.57098	-0.319837	6/89	815,816,817,3113,3125,3127	CAMK2A,CAMK2B,CAMK2D,HLA-DPA1,HLA-DRB3,HLA-DRB5
9_Member	Reactome Gene Sets	R-HSA-112314	Neurotransmitter receptors and postsynaptic signal transmission	-2.51799	-0.278332	8/155	815,816,817,2566,2905,3762,3763,170572	CAMK2A,CAMK2B,CAMK2D,GABRG2,GRIN2C,KCNJ5,KCNJ6,HTR3C
9_Member	Reactome Gene Sets	R-HSA-877300	Interferon gamma signaling	-2.49892	-0.277742	6/92	815,816,817,3113,3125,3127	CAMK2A,CAMK2B,CAMK2D,HLA-DPA1,HLA-DRB3,HLA-DRB5
9_Member	KEGG Pathway	hsa05214	Glioma	-2.49474	-0.277172	5/64	815,816,817,3479,10000	CAMK2A,CAMK2B,CAMK2D,IGF1,AKT3
9_Member	Canonical Pathways	M161	PID IFNG PATHWAY	-2.46903	-0.275505	4/40	815,816,817,6774	CAMK2A,CAMK2B,CAMK2D,STAT3
9_Member	Canonical Pathways	M16518	ST WNT CA2 CYCLIC GMP PATHWAY	-2.45512	-0.275505	3/20	815,816,817	CAMK2A,CAMK2B,CAMK2D
9_Member	Reactome Gene Sets	R-HSA-442755	Activation of NMDA receptor and postsynaptic events	-2.42973	-0.275505	4/41	815,816,817,2905	CAMK2A,CAMK2B,CAMK2D,GRIN2C
9_Member	Reactome Gene Sets	R-HSA-5673001	RAF/MAP kinase cascade	-2.30284	-0.23411	10/243	685,815,816,817,2252,2668,2905,3567,3568,6708	BTC,CAMK2A,CAMK2B,CAMK2D,FGF7,GDNF,GRIN2C,IL5,IL5RA,SPTA1
9_Member	Reactome Gene Sets	R-HSA-5684996	MAPK1/MAPK3 signaling	-2.23007	-0.207446	10/249	685,815,816,817,2252,2668,2905,3567,3568,6708	BTC,CAMK2A,CAMK2B,CAMK2D,FGF7,GDNF,GRIN2C,IL5,IL5RA,SPTA1
9_Member	Reactome Gene Sets	R-HSA-3371571	HSF1-dependent transactivation	-2.22577	-0.207446	3/24	815,816,817	CAMK2A,CAMK2B,CAMK2D
9_Member	KEGG Pathway	hsa04360	Axon guidance	-2.2023	-0.197393	8/175	655,815,816,817,2051,6092,6387,64101	BMP7,CAMK2A,CAMK2B,CAMK2D,EPHB6,ROBO2,CXCL12,LRRC4
9_Member	KEGG Pathway	hsa04725	Cholinergic synapse	-2.08491	-0.149712	6/112	775,815,816,817,3763,10000	CACNA1C,CAMK2A,CAMK2B,CAMK2D,KCNJ6,AKT3
9_Member	Reactome Gene Sets	R-HSA-112315	Transmission across Chemical Synapses	-2.0344	-0.131088	9/226	815,816,817,2566,2905,3762,3763,57030,170572	CAMK2A,CAMK2B,CAMK2D,GABRG2,GRIN2C,KCNJ5,KCNJ6,SLC17A7,HTR3C
10_Summary	Reactome Gene Sets	R-HSA-76002	Platelet activation, signaling and aggregation	-3.86014	-0.911614	14/280	335,1278,2147,2153,3479,3567,3568,3932,5099,5552,6850,9002,10000,80739,2159,2268,3043,3053,3798,4843,5023,5739,79861,2252,2735,2905,3552,3586,4618,6239,6657,7033,56034,1378,3488,4313	APOA1,COL1A2,F2,F5,IGF1,IL5,IL5RA,LCK,PCDH7,SRGN,SYK,F2RL3,AKT3,MPIG6B,F10,FGR,HBB,SERPIND1,KIF5A,NOS2,P2RX1,PTGIR,TUBAL3,FGF7,GLI1,GRIN2C,IL1A,IL10,MYF6,RREB1,SOX2,TFF3,PDGFC,CR1,IGFBP5,MMP2
10_Member	Reactome Gene Sets	R-HSA-76002	Platelet activation, signaling and aggregation	-3.86014	-0.911614	14/280	335,1278,2147,2153,3479,3567,3568,3932,5099,5552,6850,9002,10000,80739	APOA1,COL1A2,F2,F5,IGF1,IL5,IL5RA,LCK,PCDH7,SRGN,SYK,F2RL3,AKT3,MPIG6B
10_Member	Reactome Gene Sets	R-HSA-109582	Hemostasis	-3.66521	-0.834268	23/645	335,1278,2147,2153,2159,2268,3043,3053,3479,3567,3568,3798,3932,4843,5023,5099,5552,5739,6850,9002,10000,79861,80739	APOA1,COL1A2,F2,F5,F10,FGR,HBB,SERPIND1,IGF1,IL5,IL5RA,KIF5A,LCK,NOS2,P2RX1,PCDH7,SRGN,PTGIR,SYK,F2RL3,AKT3,TUBAL3,MPIG6B
10_Member	GO Biological Processes	GO:0009611	response to wounding	-3.57011	-0.834268	23/655	335,1278,2147,2153,2159,2252,2735,2905,3043,3053,3479,3552,3586,3932,4618,5023,6239,6657,6850,7033,9002,56034,80739	APOA1,COL1A2,F2,F5,F10,FGF7,GLI1,GRIN2C,HBB,SERPIND1,IGF1,IL1A,IL10,LCK,MYF6,P2RX1,RREB1,SOX2,SYK,TFF3,F2RL3,PDGFC,MPIG6B
10_Member	Reactome Gene Sets	R-HSA-140875	Common Pathway of Fibrin Clot Formation	-3.47012	-0.793011	4/22	2147,2153,2159,3053	F2,F5,F10,SERPIND1
10_Member	KEGG Pathway	hsa04610	Complement and coagulation cascades	-2.83507	-0.437807	6/79	1378,2147,2153,2159,3053,9002	CR1,F2,F5,F10,SERPIND1,F2RL3
10_Member	GO Biological Processes	GO:0042060	wound healing	-2.63818	-0.346424	18/543	1278,2147,2153,2159,3043,3053,3479,3552,3932,4618,5023,6239,6657,6850,7033,9002,56034,80739	COL1A2,F2,F5,F10,HBB,SERPIND1,IGF1,IL1A,LCK,MYF6,P2RX1,RREB1,SOX2,SYK,TFF3,F2RL3,PDGFC,MPIG6B
10_Member	Reactome Gene Sets	R-HSA-140877	Formation of Fibrin Clot (Clotting Cascade)	-2.5095	-0.277742	4/39	2147,2153,2159,3053	F2,F5,F10,SERPIND1
10_Member	Reactome Gene Sets	R-HSA-381426	Regulation of Insulin-like Growth Factor (IGF) transport and uptake by Insulin-like Growth Factor Bi	-2.45862	-0.275505	7/125	335,2147,2153,3053,3479,3488,4313	APOA1,F2,F5,SERPIND1,IGF1,IGFBP5,MMP2
10_Member	GO Biological Processes	GO:0030168	platelet activation	-2.45051	-0.275505	8/159	1278,2147,3043,3932,5023,6850,9002,80739	COL1A2,F2,HBB,LCK,P2RX1,SYK,F2RL3,MPIG6B
10_Member	Reactome Gene Sets	R-HSA-140837	Intrinsic Pathway of Fibrin Clot Formation	-2.33449	-0.250054	3/22	2147,2159,3053	F2,F10,SERPIND1
10_Member	GO Biological Processes	GO:0007596	blood coagulation	-2.11309	-0.158574	12/342	1278,2147,2153,2159,3043,3053,3932,5023,6850,9002,56034,80739	COL1A2,F2,F5,F10,HBB,SERPIND1,LCK,P2RX1,SYK,F2RL3,PDGFC,MPIG6B
10_Member	GO Biological Processes	GO:0007599	hemostasis	-2.0658	-0.14746	12/347	1278,2147,2153,2159,3043,3053,3932,5023,6850,9002,56034,80739	COL1A2,F2,F5,F10,HBB,SERPIND1,LCK,P2RX1,SYK,F2RL3,PDGFC,MPIG6B
10_Member	GO Biological Processes	GO:0050817	coagulation	-2.05647	-0.141724	12/348	1278,2147,2153,2159,3043,3053,3932,5023,6850,9002,56034,80739	COL1A2,F2,F5,F10,HBB,SERPIND1,LCK,P2RX1,SYK,F2RL3,PDGFC,MPIG6B
11_Summary	GO Biological Processes	GO:0051057	positive regulation of small GTPase mediated signal transduction	-3.63776	-0.834268	6/56	335,2859,3479,5649,9002,137735,395,1278,4653,6453	APOA1,GPR35,IGF1,RELN,F2RL3,ABRA,ARHGAP6,COL1A2,MYOC,ITSN1
11_Member	GO Biological Processes	GO:0051057	positive regulation of small GTPase mediated signal transduction	-3.63776	-0.834268	6/56	335,2859,3479,5649,9002,137735	APOA1,GPR35,IGF1,RELN,F2RL3,ABRA
11_Member	GO Biological Processes	GO:0035025	positive regulation of Rho protein signal transduction	-3.18101	-0.609882	4/26	335,2859,9002,137735	APOA1,GPR35,F2RL3,ABRA
11_Member	GO Biological Processes	GO:0046579	positive regulation of Ras protein signal transduction	-3.01428	-0.532721	5/49	335,2859,3479,9002,137735	APOA1,GPR35,IGF1,F2RL3,ABRA
11_Member	GO Biological Processes	GO:0007266	Rho protein signal transduction	-2.08981	-0.149712	8/183	335,395,1278,2859,4653,6453,9002,137735	APOA1,ARHGAP6,COL1A2,GPR35,MYOC,ITSN1,F2RL3,ABRA
12_Summary	GO Biological Processes	GO:0050808	synapse organization	-3.59609	-0.834268	14/297	816,2668,2915,3586,5649,6092,9378,23024,23316,27445,64101,114798,221935,266977,1740,8174,3798	CAMK2B,GDNF,GRM5,IL10,RELN,ROBO2,NRXN1,PDZRN3,CUX2,PCLO,LRRC4,SLITRK1,SDK1,ADGRF1,DLG2,MADCAM1,KIF5A
12_Member	GO Biological Processes	GO:0050808	synapse organization	-3.59609	-0.834268	14/297	816,2668,2915,3586,5649,6092,9378,23024,23316,27445,64101,114798,221935,266977	CAMK2B,GDNF,GRM5,IL10,RELN,ROBO2,NRXN1,PDZRN3,CUX2,PCLO,LRRC4,SLITRK1,SDK1,ADGRF1
12_Member	GO Biological Processes	GO:0090129	positive regulation of synapse maturation	-3.53256	-0.834268	3/9	816,5649,9378	CAMK2B,RELN,NRXN1
12_Member	GO Biological Processes	GO:0097119	postsynaptic density protein 95 clustering	-3.53256	-0.834268	3/9	5649,9378,64101	RELN,NRXN1,LRRC4
12_Member	GO Biological Processes	GO:0090128	regulation of synapse maturation	-3.24943	-0.630313	3/11	816,5649,9378	CAMK2B,RELN,NRXN1
12_Member	GO Biological Processes	GO:0097106	postsynaptic density organization	-3.0206	-0.532721	3/13	5649,9378,64101	RELN,NRXN1,LRRC4
12_Member	GO Biological Processes	GO:0099084	postsynaptic specialization organization	-3.0206	-0.532721	3/13	5649,9378,64101	RELN,NRXN1,LRRC4
12_Member	GO Biological Processes	GO:0001941	postsynaptic membrane organization	-2.78093	-0.42768	4/33	2668,5649,9378,64101	GDNF,RELN,NRXN1,LRRC4
12_Member	GO Biological Processes	GO:0060074	synapse maturation	-2.59034	-0.319837	3/18	816,5649,9378	CAMK2B,RELN,NRXN1
12_Member	GO Biological Processes	GO:0061003	positive regulation of dendritic spine morphogenesis	-2.59034	-0.319837	3/18	816,5649,23316	CAMK2B,RELN,CUX2
12_Member	GO Biological Processes	GO:0050807	regulation of synapse organization	-2.434	-0.275505	8/160	816,3586,5649,6092,9378,23316,64101,114798	CAMK2B,IL10,RELN,ROBO2,NRXN1,CUX2,LRRC4,SLITRK1
12_Member	GO Biological Processes	GO:0099173	postsynapse organization	-2.36336	-0.256133	6/98	816,2668,5649,9378,23316,64101	CAMK2B,GDNF,RELN,NRXN1,CUX2,LRRC4
12_Member	GO Biological Processes	GO:0050803	regulation of synapse structure or activity	-2.35353	-0.254571	8/165	816,3586,5649,6092,9378,23316,64101,114798	CAMK2B,IL10,RELN,ROBO2,NRXN1,CUX2,LRRC4,SLITRK1
12_Member	GO Biological Processes	GO:2000463	positive regulation of excitatory postsynaptic potential	-2.22577	-0.207446	3/24	5649,9378,23316	RELN,NRXN1,CUX2
12_Member	GO Biological Processes	GO:0043113	receptor clustering	-2.18302	-0.188736	4/48	1740,5649,8174,9378	DLG2,RELN,MADCAM1,NRXN1
12_Member	GO Biological Processes	GO:0097120	receptor localization to synapse	-2.17522	-0.188736	3/25	1740,3798,5649	DLG2,KIF5A,RELN
12_Member	GO Biological Processes	GO:0007416	synapse assembly	-2.01875	-0.123808	7/151	6092,9378,23316,27445,114798,221935,266977	ROBO2,NRXN1,CUX2,PCLO,SLITRK1,SDK1,ADGRF1
13_Summary	GO Biological Processes	GO:0051235	maintenance of location	-3.42234	-0.755456	14/309	335,775,817,2147,3586,3932,5552,9002,23345,57030,84266,94033,114885,126306,815,816,2859,5023,6387,117532,2905,2915,3479,6850,7535,4843,5739,27445,266977	APOA1,CACNA1C,CAMK2D,F2,IL10,LCK,SRGN,F2RL3,SYNE1,SLC17A7,ALKBH7,FTMT,OSBPL11,JSRP1,CAMK2A,CAMK2B,GPR35,P2RX1,CXCL12,TMC2,GRIN2C,GRM5,IGF1,SYK,ZAP70,NOS2,PTGIR,PCLO,ADGRF1
13_Member	GO Biological Processes	GO:0051235	maintenance of location	-3.42234	-0.755456	14/309	335,775,817,2147,3586,3932,5552,9002,23345,57030,84266,94033,114885,126306	APOA1,CACNA1C,CAMK2D,F2,IL10,LCK,SRGN,F2RL3,SYNE1,SLC17A7,ALKBH7,FTMT,OSBPL11,JSRP1
13_Member	GO Biological Processes	GO:0051924	regulation of calcium ion transport	-3.03983	-0.532721	11/227	775,815,816,817,2147,2859,5023,6387,9002,117532,126306	CACNA1C,CAMK2A,CAMK2B,CAMK2D,F2,GPR35,P2RX1,CXCL12,F2RL3,TMC2,JSRP1
13_Member	GO Biological Processes	GO:0097553	calcium ion transmembrane import into cytosol	-2.40183	-0.262278	7/128	775,817,2147,2905,3932,9002,126306	CACNA1C,CAMK2D,F2,GRIN2C,LCK,F2RL3,JSRP1
13_Member	GO Biological Processes	GO:0019722	calcium-mediated signaling	-2.32228	-0.247231	8/167	775,817,2905,2915,3479,6850,7535,126306	CACNA1C,CAMK2D,GRIN2C,GRM5,IGF1,SYK,ZAP70,JSRP1
13_Member	GO Biological Processes	GO:0019932	second-messenger-mediated signaling	-2.20108	-0.197393	12/333	775,817,2905,2915,3479,4843,5739,6850,7535,27445,126306,266977	CACNA1C,CAMK2D,GRIN2C,GRM5,IGF1,NOS2,PTGIR,SYK,ZAP70,PCLO,JSRP1,ADGRF1
13_Member	GO Biological Processes	GO:0051279	regulation of release of sequestered calcium ion into cytosol	-2.15218	-0.175224	5/77	775,817,2147,9002,126306	CACNA1C,CAMK2D,F2,F2RL3,JSRP1
13_Member	GO Biological Processes	GO:1903169	regulation of calcium ion transmembrane transport	-2.14242	-0.170446	7/143	775,817,2147,2859,9002,117532,126306	CACNA1C,CAMK2D,F2,GPR35,F2RL3,TMC2,JSRP1
13_Member	GO Biological Processes	GO:0060402	calcium ion transport into cytosol	-2.11063	-0.158574	7/145	775,817,2147,2905,3932,9002,126306	CACNA1C,CAMK2D,F2,GRIN2C,LCK,F2RL3,JSRP1
13_Member	GO Biological Processes	GO:0050848	regulation of calcium-mediated signaling	-2.10589	-0.155785	5/79	817,3479,6850,7535,126306	CAMK2D,IGF1,SYK,ZAP70,JSRP1
13_Member	GO Biological Processes	GO:0051209	release of sequestered calcium ion into cytosol	-2.08491	-0.149712	6/112	775,817,2147,3932,9002,126306	CACNA1C,CAMK2D,F2,LCK,F2RL3,JSRP1
13_Member	GO Biological Processes	GO:0051283	negative regulation of sequestering of calcium ion	-2.08491	-0.149712	6/112	775,817,2147,3932,9002,126306	CACNA1C,CAMK2D,F2,LCK,F2RL3,JSRP1
13_Member	GO Biological Processes	GO:0051282	regulation of sequestering of calcium ion	-2.06679	-0.14746	6/113	775,817,2147,3932,9002,126306	CACNA1C,CAMK2D,F2,LCK,F2RL3,JSRP1
13_Member	GO Biological Processes	GO:0051208	sequestering of calcium ion	-2.01365	-0.122366	6/116	775,817,2147,3932,9002,126306	CACNA1C,CAMK2D,F2,LCK,F2RL3,JSRP1
14_Summary	GO Biological Processes	GO:0014068	positive regulation of phosphatidylinositol 3-kinase signaling	-3.21232	-0.61953	6/67	2147,2268,3479,4653,5649,56034,1840,4035,5453,6657,6774,56978,170825	F2,FGR,IGF1,MYOC,RELN,PDGFC,DTX1,LRP1,POU3F1,SOX2,STAT3,PRDM8,GSX2
14_Member	GO Biological Processes	GO:0014068	positive regulation of phosphatidylinositol 3-kinase signaling	-3.21232	-0.61953	6/67	2147,2268,3479,4653,5649,56034	F2,FGR,IGF1,MYOC,RELN,PDGFC
14_Member	GO Biological Processes	GO:0010001	glial cell differentiation	-3.01353	-0.532721	10/194	1840,2147,4035,4653,5453,5649,6657,6774,56978,170825	DTX1,F2,LRP1,MYOC,POU3F1,RELN,SOX2,STAT3,PRDM8,GSX2
14_Member	GO Biological Processes	GO:0014066	regulation of phosphatidylinositol 3-kinase signaling	-2.3418	-0.250054	6/99	2147,2268,3479,4653,5649,56034	F2,FGR,IGF1,MYOC,RELN,PDGFC
14_Member	GO Biological Processes	GO:0042063	gliogenesis	-2.13705	-0.167106	10/257	1840,2147,4035,4653,5453,5649,6657,6774,56978,170825	DTX1,F2,LRP1,MYOC,POU3F1,RELN,SOX2,STAT3,PRDM8,GSX2
15_Summary	GO Biological Processes	GO:0033605	positive regulation of catecholamine secretion	-3.12952	-0.577349	3/12	2668,3745,6387,5023,6850	GDNF,KCNB1,CXCL12,P2RX1,SYK
15_Member	GO Biological Processes	GO:0033605	positive regulation of catecholamine secretion	-3.12952	-0.577349	3/12	2668,3745,6387	GDNF,KCNB1,CXCL12
15_Member	GO Biological Processes	GO:0015844	monoamine transport	-2.22451	-0.207446	5/74	2668,3745,5023,6387,6850	GDNF,KCNB1,P2RX1,CXCL12,SYK
16_Summary	Reactome Gene Sets	R-HSA-2168880	Scavenging of heme from plasma	-3.0206	-0.532721	3/13	335,3043,4035,1278,7274,53630,1378,3586	APOA1,HBB,LRP1,COL1A2,TTPA,BCO1,CR1,IL10
16_Member	Reactome Gene Sets	R-HSA-2168880	Scavenging of heme from plasma	-3.0206	-0.532721	3/13	335,3043,4035	APOA1,HBB,LRP1
16_Member	Reactome Gene Sets	R-HSA-2173782	Binding and Uptake of Ligands by Scavenger Receptors	-2.39155	-0.262278	4/42	335,1278,3043,4035	APOA1,COL1A2,HBB,LRP1
16_Member	Reactome Gene Sets	R-HSA-6806667	Metabolism of fat-soluble vitamins	-2.21555	-0.207446	4/47	335,4035,7274,53630	APOA1,LRP1,TTPA,BCO1
16_Member	KEGG Pathway	hsa05144	Malaria	-2.1513	-0.175224	4/49	1378,3043,3586,4035	CR1,HBB,IL10,LRP1
17_Summary	Reactome Gene Sets	R-HSA-2892247	POU5F1 (OCT4), SOX2, NANOG activate genes related to proliferation	-3.0206	-0.532721	3/13	6657,6774,7547,3479,4089,8313,10000,64211,655	SOX2,STAT3,ZIC3,IGF1,SMAD4,AXIN2,AKT3,LHX5,BMP7
17_Member	Reactome Gene Sets	R-HSA-2892247	POU5F1 (OCT4), SOX2, NANOG activate genes related to proliferation	-3.0206	-0.532721	3/13	6657,6774,7547	SOX2,STAT3,ZIC3
17_Member	KEGG Pathway	hsa04550	Signaling pathways regulating pluripotency of stem cells	-2.81336	-0.437283	8/139	3479,4089,6657,6774,7547,8313,10000,64211	IGF1,SMAD4,SOX2,STAT3,ZIC3,AXIN2,AKT3,LHX5
17_Member	Reactome Gene Sets	R-HSA-452723	Transcriptional regulation of pluripotent stem cells	-2.63861	-0.346424	4/36	4089,6657,6774,7547	SMAD4,SOX2,STAT3,ZIC3
17_Member	GO Biological Processes	GO:0035019	somatic stem cell population maintenance	-2.24944	-0.209319	5/73	655,4089,6657,6774,7547	BMP7,SMAD4,SOX2,STAT3,ZIC3
18_Summary	KEGG Pathway	hsa04723	Retrograde endocannabinoid signaling	-2.98768	-0.532423	7/101	775,2563,2566,2915,3762,3763,57030,2905	CACNA1C,GABRD,GABRG2,GRM5,KCNJ5,KCNJ6,SLC17A7,GRIN2C
18_Member	KEGG Pathway	hsa04723	Retrograde endocannabinoid signaling	-2.98768	-0.532423	7/101	775,2563,2566,2915,3762,3763,57030	CACNA1C,GABRD,GABRG2,GRM5,KCNJ5,KCNJ6,SLC17A7
18_Member	KEGG Pathway	hsa05033	Nicotine addiction	-2.46903	-0.275505	4/40	2563,2566,2905,57030	GABRD,GABRG2,GRIN2C,SLC17A7
19_Summary	GO Biological Processes	GO:0032970	regulation of actin filament-based process	-2.95542	-0.506324	14/345	335,395,775,817,4035,4089,4653,6387,6708,10677,29108,80115,171024,342184,1264,2252,2302,3762,4336,7136	APOA1,ARHGAP6,CACNA1C,CAMK2D,LRP1,SMAD4,MYOC,CXCL12,SPTA1,AVIL,PYCARD,BAIAP2L2,SYNPO2,FMN1,CNN1,FGF7,FOXJ1,KCNJ5,MOBP,TNNI2
19_Member	GO Biological Processes	GO:0032970	regulation of actin filament-based process	-2.95542	-0.506324	14/345	335,395,775,817,4035,4089,4653,6387,6708,10677,29108,80115,171024,342184	APOA1,ARHGAP6,CACNA1C,CAMK2D,LRP1,SMAD4,MYOC,CXCL12,SPTA1,AVIL,PYCARD,BAIAP2L2,SYNPO2,FMN1
19_Member	GO Biological Processes	GO:0032956	regulation of actin cytoskeleton organization	-2.547	-0.299727	12/301	335,395,4035,4089,4653,6387,6708,10677,29108,80115,171024,342184	APOA1,ARHGAP6,LRP1,SMAD4,MYOC,CXCL12,SPTA1,AVIL,PYCARD,BAIAP2L2,SYNPO2,FMN1
19_Member	GO Biological Processes	GO:0110053	regulation of actin filament organization	-2.39118	-0.262278	10/236	335,395,4653,6387,6708,10677,29108,80115,171024,342184	APOA1,ARHGAP6,MYOC,CXCL12,SPTA1,AVIL,PYCARD,BAIAP2L2,SYNPO2,FMN1
19_Member	GO Biological Processes	GO:0030029	actin filament-based process	-2.16291	-0.180613	20/698	335,395,775,817,1264,2252,2302,3762,4035,4089,4336,4653,6387,6708,7136,10677,29108,80115,171024,342184	APOA1,ARHGAP6,CACNA1C,CAMK2D,CNN1,FGF7,FOXJ1,KCNJ5,LRP1,SMAD4,MOBP,MYOC,CXCL12,SPTA1,TNNI2,AVIL,PYCARD,BAIAP2L2,SYNPO2,FMN1
20_Summary	GO Biological Processes	GO:0021889	olfactory bulb interneuron differentiation	-2.92088	-0.489642	3/14	6092,170302,170825	ROBO2,ARX,GSX2
20_Member	GO Biological Processes	GO:0021889	olfactory bulb interneuron differentiation	-2.92088	-0.489642	3/14	6092,170302,170825	ROBO2,ARX,GSX2
