# Supplementary material for: Long noncoding RNA NEAT1, regulated by LIN28B, promotes cell proliferation and migration through sponging miR-506 in high-grade serous ovarian cancer
Source: Cell Death Dis. 2018 Aug 28;9(9):861. doi: 10.1038/s41419-018-0908-z (PMC6113267; doi:10.1038/s41419-018-0908-z)
Supplement: Supplementary file 5 — Supplementary Table4 [file 41419_2018_908_MOESM5_ESM.xlsx]

## Sheet: Sheet1
ID		序列(5'to3')
GAPDH	F	TGCACCACCAACTGCTTAGC
	R	GGCATGCACTGTGGTCATGAG
NEAT1-1	F	CTTCCTCCCTTTAACTTATCCATTCAC
	R	CTCTTCCTCCACCATTACCAACAATAC
NEAT1-2	F	CAGTTAGTTTATCAGTTCTCCCATCCA
	R	GTTGTTGTCGTCACCTTTCAACTCT
β-actin	F	CTACGTCGCCCTGGACTTCGAGC
	R	GATGGAGCCGCCGATCCACACGG
LIN28B	F	AAGAAGTGCCATTACTGTCAGAG
	R	GCCTCCTGAGGAAACGGTG
LINC00152	F	TGAGAATGAAGGCTGAGGTGT
	R	GCAGCGACCATCCAGTCATT
H19	F	ACTGCACTACCTGACTCAGGAAT
	R	AAGAGACAGAAGGATGAAAAAGA
U6	F	CTCGCTTCGGCAGCACA
	R	AACGCTTCACGAATTTGCGT
miR-506	F	TAAGGCACCCTTCTGAGTAGA
	R	GCGAGCACAGAATTAATACGAC
备注：
客户姓名：一般是填企业单位、高校、科研院所、或相关实验室的送达方，即订货人或收货人
负责人：对于企业单位一般是指企业法人，对于高校、科研院所、其他事业单位一般是指该实验室的课题组负责人，导师等
