# Supplementary material for: Long noncoding RNA NEAT1, regulated by LIN28B, promotes cell proliferation and migration through sponging miR-506 in high-grade serous ovarian cancer
Source: Cell Death Dis. 2018 Aug 28;9(9):861. doi: 10.1038/s41419-018-0908-z (PMC6113267; doi:10.1038/s41419-018-0908-z)
Supplement: Supplementary file 6 — Supplementary Table5 [file 41419_2018_908_MOESM6_ESM.xlsx]

## Sheet: Sheet1
siRNA and shRNA		sequnece (5' - 3')
	NEAT1-siNEAT1（both NEAT1 transcripts）	GGAAAGUUUCUAAGCAACUUCUCACUU
	NEAT1-siNEAT1-2（the long transcript）	UUAAGAUUGAGAUUUACCCag
	NEAT1-Si1	GCCUUGUAAAUGCCUAUAUdTdT
	NEAT1-Si2	GGAGGGCUAAUCUUCAACUdTdT
	NEAT1-Si3	GCCAUCAGCUUUGAAUAAAUUdTdT
	NEAT1-Si4	GACCGUGGUUUGUUACUAUdTdT
	NEAT1-shRNA	TCATGGACCGTGGTTTGTTACTATAGTGT
	LIN28B-Si1	AGAAGGAGAACCAGUGGAA
	LIN28B-Si2	GCCAUUACUGUCAGAGCAU
